# Supplementary material for: Predicting the Invasion Risk of the Highly Invasive Acacia mearnsii in Asia under Global Climate Change
Source: Plants (Basel). 2024 Oct 11;13(20):2846. doi: 10.3390/plants13202846 (PMC11510992; doi:10.3390/plants13202846)
Supplement: Supplementary file 1 [file plants-13-02846-s001.zip › Table S1.xlsx]

## Sheet: Sheet1
Table S1: Percentage of area covered by A. mearnsii under current and future climate change senarios SSP2-4.5 and SSP5-8.5 for year 2041-2060 and 2081-2100.
Countries	Total number cells	Total area (km2)	Current	SSP2-4.5		SSP5-8.5
				2041-2060	2081-2100	2041-2060	2081-2100
Afghanistan	36050	730012	0.518724	2.26352	7.80305	6.08599	15.595
Armenia	1811	36672.8	0	0	18.6637	12.3689	21.9768
Azerbaijan	5226	105826	0	0.97589	43.341	26.483	47.5316
Bahrain	32	648	0	0	0	0	0
Bangladesh	6887	139462	0.0435603	0.348483	0.696965	0.203282	3.00566
Bhutan	2089	42302.2	95.2609	97.6065	86.022	81.4744	94.6386
Brunei	268	5427	0.373134	1.1194	1.49254	1.1194	5.59701
Cambodia	8709	176357	1.03341	2.87059	4.34034	2.81318	9.67964
China	547295	1.10827e+07	12.7147	20.4303	24.6467	17.6314	35.6537
Georgia	4381	88715.2	13.239	19.9954	64.5515	54.919	67.4504
India	160497	3.25006e+06	7.78644	10.1603	10.5734	9.83819	16.1019
Indonesia	85990	1.7413e+06	14.1086	19.9012	21.3513	19.6825	32.2375
Iran	89916	1820799	0.661729	1.61706	12.9855	7.04102	24.1203
Iraq	24279	491650	0	0	1.79167	0.329503	2.6978
Israel	1131	22902.8	33.687	39.3457	39.0805	35.2785	36.6048
Japan	21281	430940	5.21592	26.4508	34.0632	17.2266	51.7598
Jordan	4874	98698.5	1.23102	2.93394	8.96594	5.64218	7.79647
Kazakhstan	189929	3.84606e+06	0	0	0.618126	0.365926	1.77435
Kuwait	860	17415	0	0	0	0	0
Kyrgyzstan	12389	250877	0	0	5.24659	0.330939	20.2276
Laos	11320	229230	43.9929	59.2933	62.8799	56.1484	76.2367
Lebanon	567	11481.8	78.836	99.2945	100	99.6473	100
Malaysia	15339	310615	7.31469	13.0713	15.5551	10.9981	28.4504
Mongolia	106265	2.15187e+06	0	0	0	0	0
Myanmar Burma	33204	672381	35.6463	45.0548	47.4371	41.2059	60.7156
Nepal	7794	157828	71.3369	77.8419	73.3641	66.9104	84.8601
North Korea	7454	150944	0	0	0.21465	0	14.7438
Oman	15354	310918	0.586166	0.944379	0.996483	0.807607	1.12023
Pakistan	47213	956063	2.21337	4.41827	11.482	7.34332	17.0906
Philippines	13217	267644	10.8194	17.765	17.3943	15.2153	34.5237
Qatar	577	11684.2	0	0	0	0	0
Russia	1675490	3.39287e+07	0.00358104	0.0172487	0.395526	0.227993	0.527189
Saudi Arabia	100062	2.02626e+06	0.00199876	0.0239851	0.200875	0.101937	0.555655
Singapore	28	567	0	0	0	0	0
South Korea	5589	113177	0.161031	5.99392	52.5318	20.4867	87.8869
Srilanka	3112	63018	5.62339	7.10154	7.71208	6.491	12.7892
Syria	10700	216675	3.97196	7.42056	18.1869	14.6542	15.8879
Taiwan	1832	37098	83.4607	94.4869	51.0917	46.0699	83.1332
Tajikistan	8465	171416	0	0	18.5115	13.798	26.2138
Thailand	24773	501653	2.79336	7.15699	10.8263	6.76139	23.8284
Turkey	46738	946444	27.1556	40.0338	81.6851	80.5576	87.2331
Turkmenistan	28303	573136	0	0	0.632442	0.0529979	2.07752
United Arab Emirates	3569	72272.2	0	0	0	0	0
Uzbekistan	27872	564408	0	0	9.14538	5.75129	16.8162
Vietnam	15811	320173	39.9848	57.3651	41.5976	46.3032	50.7621
West Bank	321	6500.25	64.7975	72.8972	73.2087	71.028	69.4704
Yemen	20558	416300	4.70376	6.89756	7.58829	6.39167	11.3289
