# Supplementary material for: Predicting the Invasion Risk of the Highly Invasive Acacia mearnsii in Asia under Global Climate Change
Source: Plants (Basel). 2024 Oct 11;13(20):2846. doi: 10.3390/plants13202846 (PMC11510992; doi:10.3390/plants13202846)
Supplement: Supplementary file 1 [file plants-13-02846-s001.zip › Table S2.xlsx]

## Sheet: Sheet1
Table S2. Classification of countries according to average habitat suitability of current (1979-2013) and projected climate change scenarios SSP2-4.5 and SSP5-8.5 for the time periods 2041-2060 and 2081-2100.
Current (1979-2013)					SSP2-4.5 2041-2060					SSP5-8.5 2041-2060					SSP2-4.5 2081-2100					SSP5-8.5-2081-2100
Unsuitable	Low	Moderate	High	Very High	Unsuitable	Low	Moderate	High	Very High	Unsuitable	Low	Moderate	High	Very High	Unsuitable	Low	Moderate	High	Very High	Unsuitable	Low	Moderate	High	Very High
Armenia	Afghanistan	Israel	Nepal	Bhutan	Armenia	Afghanistan	Israel	Laos	Bhutan	Bahrain	Afghanistan	Azerbaijan	Georgia	Bhutan	Bahrain	Afghanistan	Azerbaijan	Georgia	Bhutan	Bahrain	Afghanistan	Azerbaijan	Georgia	Laos
Azerbaijan	Bangladesh	Laos	West Bank	Lebanon	Bahrain	Azerbaijan	Japan	Vietnam	Lebanon	Kuwait	Armenia	Israel	Laos	Lebanon	Kuwait	Armenia	Israel	Laos	Lebanon	Kuwait	Armenia	China	Japan	Taiwan
Bahrain	Brunei	Myanmar Burma		Taiwan	Iraq	Bangladesh	Myanmar Burma	West Bank	Nepal	Mongolia	Bangladesh	Myanmar Burma	Nepal		Mongolia	Bangladesh	Japan	Nepal	Turkey	Mongolia	Bangladesh	Indonesia	Myanmar Burma	Nepal
Iraq	Cambodia	Turkey			Kazakhstan	Brunei	Turkey		Taiwan	North Korea	Brunei	Taiwan	Turkey		Qatar	Brunei	Myanmar Burma	South Korea		Qatar	Brunei	Israel	Vietnam	Turkey
Kazakhstan	China	Vietnam			Kuwait	Cambodia				Qatar	Cambodia	Vietnam	West Bank		Singapore	Cambodia	Vietnam	Taiwan		Singapore	Cambodia	Malaysia	West Bank	South Korea
Kuwait	Georgia				Kyrgyzstan	China				Singapore	China				United Arab Emirates	China		West Bank		United Arab Emirates	India	Philippines		Bhutan
Kyrgyzstan	India				Mongolia	Georgia				United Arab Emirates	India					India					Iran	Tajikistan		Lebanon
Mongolia	Indonesia				North Korea	India					Indonesia					Indonesia					Iraq
North Korea	Iran				Qatar	Indonesia					Iran					Iran					Jordan
Qatar	Japan				Singapore	Iran					Iraq					Iraq					Kazakhstan
Singapore	Jordan				Tajikistan	Jordan					Japan					Jordan					Kyrgyzstan
Tajikistan	Malaysia				Turkmenistan	Malaysia					Jordan					Kazakhstan					North Korea
Turkmenistan	Oman				United Arab Emirates	Oman					Kazakhstan					Kyrgyzstan					Oman
United Arab Emirates	Pakistan				Uzbekistan	Pakistan					Kyrgyzstan					Malaysia					Pakistan
Uzbekistan	Philippines					Philippines					Malaysia					North Korea					Russia
	Russia					Russia					Oman					Oman					Saudi Arabia
	Saudi Arabia					Saudi Arabia					Pakistan					Pakistan					Sri Lanka
	South Korea					South Korea					Philippines					Philippines					Syria
	Sri Lanka					Sri Lanka					Russia					Russia					Thailand
	Syria					Syria					Saudi Arabia					Saudi Arabia					Turkmenistan
	Thailand					Thailand					South Korea					Sri Lanka					Uzbekistan
	Yemen					Yemen					Sri Lanka					Syria					Yemen
											Syria					Tajikistan
											Tajikistan					Thailand
											Thailand					Turkmenistan
											Turkmenistan					Uzbekistan
											Uzbekistan					Yemen
											Yemen
