# Supplementary material for: Predicting the Invasion Risk of the Highly Invasive Acacia mearnsii in Asia under Global Climate Change
Source: Plants (Basel). 2024 Oct 11;13(20):2846. doi: 10.3390/plants13202846 (PMC11510992; doi:10.3390/plants13202846)
Supplement: Supplementary file 1 [file plants-13-02846-s001.zip › Table S3.xlsx]

## Sheet: Table S1
Table S3. Occurrence points of A. mearnsii distributed worldwide
Species name	Latitude	Longitude
Acacia mearnsii	-37.0531	144.235
Acacia mearnsii	-35.2602	149.136
Acacia mearnsii	-36.3833	150.07
Acacia mearnsii	-26.1357	27.8735
Acacia mearnsii	-33.959	21.2309
Acacia mearnsii	-33.9679	21.3078
Acacia mearnsii	-36.1534	175.4
Acacia mearnsii	-37.7847	144.995
Acacia mearnsii	-37.9629	144.41
Acacia mearnsii	32.7632	-16.8096
Acacia mearnsii	22.0716	-159.662
Acacia mearnsii	-37.8385	145.189
Acacia mearnsii	-34.391	19.4711
Acacia mearnsii	-37.7932	144.954
Acacia mearnsii	-34.1923	19.5578
Acacia mearnsii	-38.1487	144.312
Acacia mearnsii	-34.0279	23.0282
Acacia mearnsii	-34.0554	18.9102
Acacia mearnsii	-37.6763	148.417
Acacia mearnsii	-33.8454	23.1876
Acacia mearnsii	-37.7199	145.035
Acacia mearnsii	-26.3054	31.1367
Acacia mearnsii	9.07853	38.7436
Acacia mearnsii	-26.3547	31.151
Acacia mearnsii	-32.9624	151.305
Acacia mearnsii	-36.5777	149.763
Acacia mearnsii	-33.9948	22.5486
Acacia mearnsii	34.4489	-119.611
Acacia mearnsii	-33.26	26.6007
Acacia mearnsii	-33.948	22.4324
Acacia mearnsii	-33.3203	26.568
Acacia mearnsii	-33.9733	22.6058
Acacia mearnsii	-37.8259	145.165
Acacia mearnsii	-33.8749	18.604
Acacia mearnsii	-35.2786	149.165
Acacia mearnsii	-34.1499	18.9344
Acacia mearnsii	-37.9541	145.298
Acacia mearnsii	-37.7473	145.089
Acacia mearnsii	-33.2825	19.1685
Acacia mearnsii	-37.713	144.991
Acacia mearnsii	-35.6848	150.223
Acacia mearnsii	-37.8461	145.112
Acacia mearnsii	-34.2832	18.4528
Acacia mearnsii	-37.6497	145.191
Acacia mearnsii	-33.9505	18.4552
Acacia mearnsii	-34.0465	19.622
Acacia mearnsii	-37.81	145.092
Acacia mearnsii	-37.7234	145.065
Acacia mearnsii	-37.7794	145.038
Acacia mearnsii	-33.9375	22.1321
Acacia mearnsii	-34.0429	22.2306
Acacia mearnsii	-34.0092	20.4397
Acacia mearnsii	-38.0337	144.409
Acacia mearnsii	-38.1733	145.175
Acacia mearnsii	-33.3956	18.8805
Acacia mearnsii	-38.1527	144.379
Acacia mearnsii	-33.229	19.0982
Acacia mearnsii	-33.8418	22.4424
Acacia mearnsii	-33.9402	151.043
Acacia mearnsii	32.8498	-17.1671
Acacia mearnsii	38.7714	-9.15417
Acacia mearnsii	32.6641	-17.0183
Acacia mearnsii	-38.0948	144.062
Acacia mearnsii	-21.0493	55.3419
Acacia mearnsii	32.8272	-16.8942
Acacia mearnsii	42.3856	-8.51856
Acacia mearnsii	32.6772	-16.8929
Acacia mearnsii	42.6027	9.49321
Acacia mearnsii	37.1588	-8.71894
Acacia mearnsii	41.973	12.5393
Acacia mearnsii	41.638	9.34146
Acacia mearnsii	42.8389	9.46434
Acacia mearnsii	39.2606	-9.29126
Acacia mearnsii	41.8768	3.17499
Acacia mearnsii	42.129	9.51583
Acacia mearnsii	-34.8389	150.605
Acacia mearnsii	37.7536	-8.55314
Acacia mearnsii	37.9374	-8.08112
Acacia mearnsii	-37.971	147.721
Acacia mearnsii	36.5272	-4.75477
Acacia mearnsii	32.7545	-16.8733
Acacia mearnsii	32.7033	-16.8081
Acacia mearnsii	41.6756	8.90938
Acacia mearnsii	42.5903	8.86959
Acacia mearnsii	42.4978	8.79795
Acacia mearnsii	43.2883	-2.23788
Acacia mearnsii	43.4311	-3.83843
Acacia mearnsii	41.5911	9.30749
Acacia mearnsii	38.1862	-8.10496
Acacia mearnsii	41.7286	12.3632
Acacia mearnsii	-36.4144	150.063
Acacia mearnsii	38.7799	-9.38561
Acacia mearnsii	32.7511	-16.7456
Acacia mearnsii	41.5382	9.27918
Acacia mearnsii	32.797	-17.2342
Acacia mearnsii	43.273	-1.97366
Acacia mearnsii	-21.1888	55.4907
Acacia mearnsii	37.2797	-6.98775
Acacia mearnsii	42.2672	-8.78458
Acacia mearnsii	-37.6609	145.302
Acacia mearnsii	32.71	-17.0871
Acacia mearnsii	-35.3732	149.23
Acacia mearnsii	41.1854	-8.37034
Acacia mearnsii	40.5541	-8.74724
Acacia mearnsii	42.6947	9.27043
Acacia mearnsii	-21.043	55.3935
Acacia mearnsii	-37.9579	145.246
Acacia mearnsii	-33.8136	151.205
Acacia mearnsii	42.2273	9.55086
Acacia mearnsii	36.5029	-4.68387
Acacia mearnsii	-20.906	55.4272
Acacia mearnsii	42.0805	9.36395
Acacia mearnsii	-37.7504	144.981
Acacia mearnsii	41.4732	9.06566
Acacia mearnsii	-21.1373	55.4852
Acacia mearnsii	-41.3307	147.009
Acacia mearnsii	41.3874	2.11267
Acacia mearnsii	-38.3566	143.581
Acacia mearnsii	42.6407	9.02151
Acacia mearnsii	38.1781	-8.69266
Acacia mearnsii	37.731	-8.77101
Acacia mearnsii	37.2102	-7.20255
Acacia mearnsii	37.3001	-8.85578
Acacia mearnsii	-37.0694	144.299
Acacia mearnsii	43.4343	-2.92148
Acacia mearnsii	42.5337	9.45948
Acacia mearnsii	-21.2438	55.3317
Acacia mearnsii	-38.2253	144.505
Acacia mearnsii	-42.9079	147.429
Acacia mearnsii	-36.8697	174.655
Acacia mearnsii	-29.3853	-51.1226
Acacia mearnsii	-21.2738	55.6006
Acacia mearnsii	-21.2028	55.5889
Acacia mearnsii	-35.3357	149.076
Acacia mearnsii	-37.9663	145.052
Acacia mearnsii	-21.3316	55.5809
Acacia mearnsii	-37.7735	144.895
Acacia mearnsii	37.1503	-6.62889
Acacia mearnsii	-21.1126	55.2827
Acacia mearnsii	43.2608	-2.81002
Acacia mearnsii	-28.3999	-48.9193
Acacia mearnsii	41.8477	12.4112
Acacia mearnsii	9.0425	38.7864
Acacia mearnsii	-31.2356	150.818
Acacia mearnsii	-37.7005	144.59
Acacia mearnsii	-33.8049	18.9672
Acacia mearnsii	-21.2797	55.5117
Acacia mearnsii	42.5505	8.75476
Acacia mearnsii	-20.9895	55.3867
Acacia mearnsii	-37.938	145.045
Acacia mearnsii	-37.3685	142.015
Acacia mearnsii	42.17	8.59797
Acacia mearnsii	39.4898	-6.37853
Acacia mearnsii	45.6007	8.92233
Acacia mearnsii	-35.2233	149.042
Acacia mearnsii	42.3168	9.5418
Acacia mearnsii	41.884	12.5823
Acacia mearnsii	37.7113	-6.84876
Acacia mearnsii	40.6213	-8.709
Acacia mearnsii	42.6929	9.44438
Acacia mearnsii	39.0517	-8.17186
Acacia mearnsii	-37.6218	145.076
Acacia mearnsii	-25.4473	-49.2366
Acacia mearnsii	41.7035	-8.83774
Acacia mearnsii	-36.925	174.692
Acacia mearnsii	42.483	3.10221
Acacia mearnsii	-36.771	174.587
Acacia mearnsii	6.0526	37.2355
Acacia mearnsii	41.8383	8.78228
Acacia mearnsii	42.5455	9.5218
Acacia mearnsii	-38.4043	143.704
Acacia mearnsii	37.5442	-6.36696
Acacia mearnsii	43.5099	-5.61756
Acacia mearnsii	40.238	-8.8493
Acacia mearnsii	-37.907	145.308
Acacia mearnsii	6.97164	80.7698
Acacia mearnsii	43.461	-3.51229
Acacia mearnsii	-35.1462	138.738
Acacia mearnsii	43.3491	-5.85959
Acacia mearnsii	-25.81	28.265
Acacia mearnsii	-34.1517	22.0933
Acacia mearnsii	36.715	-4.32198
Acacia mearnsii	37.4066	-8.77698
Acacia mearnsii	-37.6317	145.302
Acacia mearnsii	-37.3553	143.628
Acacia mearnsii	37.5032	-8.70874
Acacia mearnsii	-36.851	174.615
Acacia mearnsii	-38.2723	145.034
Acacia mearnsii	37.0868	-6.57048
Acacia mearnsii	-0.32405	-78.5343
Acacia mearnsii	38.9219	-9.24966
Acacia mearnsii	36.2799	-5.32679
Acacia mearnsii	-42.866	147.612
Acacia mearnsii	-21.1426	55.3623
Acacia mearnsii	6.86261	81.059
Acacia mearnsii	-35.3487	149.091
Acacia mearnsii	16.618	-24.3418
Acacia mearnsii	-34.7719	150.702
Acacia mearnsii	-1.93668	30.0178
Acacia mearnsii	-30.4914	151.673
Acacia mearnsii	-37.9921	145.124
Acacia mearnsii	-37.8537	145.058
Acacia mearnsii	41.2588	13.1258
Acacia mearnsii	-37.6727	145.098
Acacia mearnsii	-36.9259	174.708
Acacia mearnsii	-27.467	30.5154
Acacia mearnsii	-37.6402	144.995
Acacia mearnsii	-36.7646	144.291
Acacia mearnsii	40.49	-3.61224
Acacia mearnsii	40.5024	-3.70554
Acacia mearnsii	44.1733	9.60138
Acacia mearnsii	38.4921	-9.16946
Acacia mearnsii	38.7019	-8.93829
Acacia mearnsii	-34.4406	150.845
Acacia mearnsii	41.1943	-8.68927
Acacia mearnsii	-33.7824	151.282
Acacia mearnsii	39.5413	-8.41399
Acacia mearnsii	32.7186	-17.168
Acacia mearnsii	41.7031	9.34919
Acacia mearnsii	38.7267	-9.40218
Acacia mearnsii	38.719	-9.19178
Acacia mearnsii	-21.234	55.5454
Acacia mearnsii	41.594	2.55028
Acacia mearnsii	36.5251	-4.84094
Acacia mearnsii	41.3868	9.18139
Acacia mearnsii	38.6387	-9.16606
Acacia mearnsii	-37.6984	145.229
Acacia mearnsii	-2.92048	-79.0245
Acacia mearnsii	-32.2887	116.192
Acacia mearnsii	-37.5481	144.735
Acacia mearnsii	37.2308	-8.84786
Acacia mearnsii	37.5118	-8.44283
Acacia mearnsii	-37.8608	144.721
Acacia mearnsii	-38.1462	145.177
Acacia mearnsii	36.6538	-4.54432
Acacia mearnsii	-21.1969	55.3567
Acacia mearnsii	37.1625	-7.90241
Acacia mearnsii	-21.0973	55.3596
Acacia mearnsii	-25.3871	30.873
Acacia mearnsii	32.768	-17.0236
Acacia mearnsii	42.3844	-7.99286
Acacia mearnsii	32.68	-16.9533
Acacia mearnsii	40.2641	-4.52934
Acacia mearnsii	-31.4727	28.8447
Acacia mearnsii	37.7844	-5.95566
Acacia mearnsii	-38.2294	145.17
Acacia mearnsii	-35.2908	149.076
Acacia mearnsii	37.8006	-8.70583
Acacia mearnsii	-33.4427	151.274
Acacia mearnsii	-37.8922	144.62
Acacia mearnsii	37.8206	-122.247
Acacia mearnsii	40.736	-8.12018
Acacia mearnsii	36.9961	-6.54252
Acacia mearnsii	17.1101	-25.05
Acacia mearnsii	45.8951	8.52723
Acacia mearnsii	-37.1911	144.124
Acacia mearnsii	-38.3188	142.357
Acacia mearnsii	41.2513	-7.68864
Acacia mearnsii	37.0034	-121.996
Acacia mearnsii	41.7779	9.3952
Acacia mearnsii	-38.2334	145.036
Acacia mearnsii	-33.8753	150.921
Acacia mearnsii	-33.9494	150.863
Acacia mearnsii	-33.9436	150.837
Acacia mearnsii	-17.7531	31.0649
Acacia mearnsii	-33.8048	151.301
Acacia mearnsii	-25.6444	-49.27
Acacia mearnsii	-34.4647	150.43
Acacia mearnsii	-33.8783	22.3102
Acacia mearnsii	-30.743	30.1058
Acacia mearnsii	-31.7982	27.5277
Acacia mearnsii	-37.8804	144.801
Acacia mearnsii	-33.9274	22.0241
Acacia mearnsii	-2.49351	29.273
Acacia mearnsii	-26.3631	27.3868
Acacia mearnsii	-30.5788	29.9307
Acacia mearnsii	-30.7286	30.3782
Acacia mearnsii	-30.7681	30.2398
Acacia mearnsii	-36.9477	140.733
Acacia mearnsii	-37.9462	145.132
Acacia mearnsii	-33.033	27.8301
Acacia mearnsii	-41.1112	174.903
Acacia mearnsii	-37.7673	144.785
Acacia mearnsii	28.5067	-16.3197
Acacia mearnsii	-25.9068	28.3083
Acacia mearnsii	-42.9061	147.333
Acacia mearnsii	-30.6814	30.0357
Acacia mearnsii	-37.6545	145.352
Acacia mearnsii	-30.729	30.3011
Acacia mearnsii	-38.1285	145.287
Acacia mearnsii	0.614811	35.7875
Acacia mearnsii	-35.2472	149.115
Acacia mearnsii	-36.7861	149.961
Acacia mearnsii	-36.0567	146.984
Acacia mearnsii	-36.0238	146.967
Acacia mearnsii	-35.4055	149.125
Acacia mearnsii	-36.1836	149.282
Acacia mearnsii	-35.2508	149.177
Acacia mearnsii	-35.3485	149.125
Acacia mearnsii	-36.2058	149.12
Acacia mearnsii	-33.9	151.2
Acacia mearnsii	-35.7496	150.202
Acacia mearnsii	-21.1332	55.5324
Acacia mearnsii	-37.8146	145.015
Acacia mearnsii	-26.1842	28.0318
Acacia mearnsii	-42.3256	147.942
Acacia mearnsii	-38.0057	144.019
Acacia mearnsii	-37.9348	145.109
Acacia mearnsii	-34.0465	22.4758
Acacia mearnsii	-38.5925	145.533
Acacia mearnsii	-37.9013	145.203
Acacia mearnsii	-25.8918	29.3001
Acacia mearnsii	-32.3311	28.2388
Acacia mearnsii	-33.8292	23.8894
Acacia mearnsii	-37.8719	144.993
Acacia mearnsii	-33.6401	26.4536
Acacia mearnsii	-33.8492	23.9676
Acacia mearnsii	-38.5151	145.348
Acacia mearnsii	-34.3191	18.9638
Acacia mearnsii	-33.8121	23.724
Acacia mearnsii	-33.7216	22.3036
Acacia mearnsii	-33.9131	24.1735
Acacia mearnsii	-33.3063	26.6842
Acacia mearnsii	-33.9536	24.3506
Acacia mearnsii	-33.8139	23.7816
Acacia mearnsii	-34.0194	24.8746
Acacia mearnsii	-33.9989	22.3848
Acacia mearnsii	-33.8865	24.0848
Acacia mearnsii	-32.1528	19.1858
Acacia mearnsii	-33.9611	24.4248
Acacia mearnsii	-38.1806	145.075
Acacia mearnsii	-33.9291	24.2547
Acacia mearnsii	-38.3854	146.958
Acacia mearnsii	-30.5157	29.7598
Acacia mearnsii	-33.365	22.1747
Acacia mearnsii	-37.8399	145.23
Acacia mearnsii	-34.0514	23.33
Acacia mearnsii	-38.4438	146.941
Acacia mearnsii	-34.9952	138.69
Acacia mearnsii	-37.1059	140.804
Acacia mearnsii	-33.7653	23.5399
Acacia mearnsii	-33.4612	26.4964
Acacia mearnsii	-38.0085	145.135
Acacia mearnsii	-33.8061	22.3361
Acacia mearnsii	-33.7433	23.466
Acacia mearnsii	-33.7883	23.6234
Acacia mearnsii	-38.0899	144.285
Acacia mearnsii	-38.0607	144.125
Acacia mearnsii	-38.3411	145.49
Acacia mearnsii	-37.9435	145.222
Acacia mearnsii	-38.2088	145.108
Acacia mearnsii	-37.9426	145.345
Acacia mearnsii	-33.7763	22.7033
Acacia mearnsii	-37.7125	145.29
Acacia mearnsii	-43.0102	147.483
Acacia mearnsii	-33.76	22.9586
Acacia mearnsii	-35.3524	150.481
Acacia mearnsii	-36.7011	149.67
Acacia mearnsii	-33.7707	22.8974
Acacia mearnsii	-38.118	146.449
Acacia mearnsii	-37.8998	144.664
Acacia mearnsii	-33.7963	22.6084
Acacia mearnsii	-33.943	25.3902
Acacia mearnsii	-33.7274	23.1874
Acacia mearnsii	-33.726	23.3707
Acacia mearnsii	-38.378	144.904
Acacia mearnsii	-34.1021	20.2236
Acacia mearnsii	-38.3577	145.152
Acacia mearnsii	-37.8805	142.272
Acacia mearnsii	-37.6812	145.348
Acacia mearnsii	-33.729	23.2588
Acacia mearnsii	-42.9885	147.479
Acacia mearnsii	-37.9765	145.194
Acacia mearnsii	-38.1377	146.493
Acacia mearnsii	22.0348	-159.667
Acacia mearnsii	-33.9231	25.3111
Acacia mearnsii	-37.6869	145.3
Acacia mearnsii	-30.1232	29.4733
Acacia mearnsii	-37.7629	145.365
Acacia mearnsii	-37.8265	145.308
Acacia mearnsii	-34.0432	18.442
Acacia mearnsii	-43.0225	147.425
Acacia mearnsii	-37.3285	149.474
Acacia mearnsii	-37.1789	142.332
Acacia mearnsii	22.1311	-159.634
Acacia mearnsii	-32.9425	151.686
Acacia mearnsii	-33.9292	18.394
Acacia mearnsii	20.0193	-155.673
Acacia mearnsii	-37.3272	142.19
Acacia mearnsii	-33.6788	19.0571
Acacia mearnsii	-35.9861	144.21
Acacia mearnsii	-34.4821	150.444
Acacia mearnsii	-34.6259	150.81
Acacia mearnsii	-33.7136	150.992
Acacia mearnsii	-34.2355	150.688
Acacia mearnsii	-34.6656	150.776
Acacia mearnsii	-34.5994	150.823
Acacia mearnsii	-42.8956	147.238
Acacia mearnsii	-37.7837	148.042
Acacia mearnsii	-37.8525	147.917
Acacia mearnsii	-37.4537	149.178
Acacia mearnsii	-37.232	143.235
Acacia mearnsii	-37.1569	141.844
Acacia mearnsii	-37.8854	147.276
Acacia mearnsii	-37.6939	144.973
Acacia mearnsii	-37.0312	141.241
Acacia mearnsii	-37.7519	147.528
Acacia mearnsii	-37.1029	145.391
Acacia mearnsii	-37.4693	147.827
Acacia mearnsii	-37.9705	147.049
Acacia mearnsii	-37.656	144.304
Acacia mearnsii	-37.6514	145.078
Acacia mearnsii	-38.2849	146.727
Acacia mearnsii	-37.6925	145.122
Acacia mearnsii	-37.7518	144.109
Acacia mearnsii	-37.6346	144.427
Acacia mearnsii	-37.7393	147.397
Acacia mearnsii	-37.5823	145.257
Acacia mearnsii	-37.649	147.339
Acacia mearnsii	-37.93	147.69
Acacia mearnsii	-37.62	147.62
Acacia mearnsii	-37.7777	145.586
Acacia mearnsii	-37.959	147.405
Acacia mearnsii	-37.6685	144.331
Acacia mearnsii	-36.4825	146.154
Acacia mearnsii	-37.2826	143.374
Acacia mearnsii	-37.9658	145.475
Acacia mearnsii	-37.6801	147.837
Acacia mearnsii	-38.3899	147.143
Acacia mearnsii	-37.7339	147.872
Acacia mearnsii	-37.4644	143.917
Acacia mearnsii	-37.6273	143.741
Acacia mearnsii	-38.0575	145.262
Acacia mearnsii	-38.0693	147.423
Acacia mearnsii	-37.7033	148.201
Acacia mearnsii	-37.8743	144.103
Acacia mearnsii	-37.937	147.457
Acacia mearnsii	-37.5748	142.325
Acacia mearnsii	-37.8494	147.965
Acacia mearnsii	-37.1064	142.742
Acacia mearnsii	-37.6081	145.269
Acacia mearnsii	-38.2926	144.255
Acacia mearnsii	-37.1591	142.617
Acacia mearnsii	-38.028	145.438
Acacia mearnsii	-38.355	144.026
Acacia mearnsii	-37.4892	147.21
Acacia mearnsii	-37.492	144.541
Acacia mearnsii	-37.6016	149.137
Acacia mearnsii	-37.8257	143.753
Acacia mearnsii	-37.8546	147.254
Acacia mearnsii	-36.9825	142.298
Acacia mearnsii	-36.9652	144.278
Acacia mearnsii	-37.7621	145.207
Acacia mearnsii	-37.1213	144.315
Acacia mearnsii	-38.051	145.679
Acacia mearnsii	-37.5781	145.407
Acacia mearnsii	-37.624	147.698
Acacia mearnsii	-37.3651	142.535
Acacia mearnsii	-37.0564	142.346
Acacia mearnsii	-37.4408	149.686
Acacia mearnsii	-38.3614	142.529
Acacia mearnsii	-37.5354	145.141
Acacia mearnsii	-37.7151	147.703
Acacia mearnsii	-37.8437	146.813
Acacia mearnsii	-37.6897	143.543
Acacia mearnsii	-38.0691	145.523
Acacia mearnsii	-37.0984	145.476
Acacia mearnsii	-37.903	144.126
Acacia mearnsii	-37.2859	141.872
Acacia mearnsii	-37.7458	143.847
Acacia mearnsii	-38.318	144.082
Acacia mearnsii	-37.9092	146.811
Acacia mearnsii	-36.2345	148.019
Acacia mearnsii	-38.2081	147.208
Acacia mearnsii	-36.953	144.487
Acacia mearnsii	-38.2682	146.844
Acacia mearnsii	-37.18	144.681
Acacia mearnsii	-37.323	147.72
Acacia mearnsii	-37.4773	143.794
Acacia mearnsii	-37.8742	146.968
Acacia mearnsii	-38.4962	145.22
Acacia mearnsii	-37.5691	147.989
Acacia mearnsii	-37.6999	145.372
Acacia mearnsii	-37.9576	147.464
Acacia mearnsii	-38.3051	144.318
Acacia mearnsii	-37.6812	144.441
Acacia mearnsii	-37.4767	143.949
Acacia mearnsii	-37.1992	145.081
Acacia mearnsii	-38.0517	145.442
Acacia mearnsii	-37.3717	143.365
Acacia mearnsii	-37.807	147.55
Acacia mearnsii	-37.1866	144.825
Acacia mearnsii	-37.1121	143.131
Acacia mearnsii	-38.036	147.089
Acacia mearnsii	-37.1262	144.998
Acacia mearnsii	-38.006	147.168
Acacia mearnsii	-37.7642	147.79
Acacia mearnsii	-37.9103	143.891
Acacia mearnsii	-37.9134	146.87
Acacia mearnsii	-38.4621	145.445
Acacia mearnsii	-37.7694	147.169
Acacia mearnsii	-36.9676	144.143
Acacia mearnsii	-37.8117	147.598
Acacia mearnsii	-37.822	144.173
Acacia mearnsii	-38.3558	144.293
Acacia mearnsii	-38.0925	145.281
Acacia mearnsii	-37.5016	144.882
Acacia mearnsii	-37.2808	147.619
Acacia mearnsii	-37.8364	141.495
Acacia mearnsii	-37.6649	144.921
Acacia mearnsii	-38.3205	144.244
Acacia mearnsii	-37.17	144.35
Acacia mearnsii	-37.6946	148.723
Acacia mearnsii	-37.7603	145.536
Acacia mearnsii	-37.838	145.739
Acacia mearnsii	-37.3996	147.937
Acacia mearnsii	-38.3287	145.617
Acacia mearnsii	-37.3697	149.477
Acacia mearnsii	-36.7291	145.79
Acacia mearnsii	-37.556	149.743
Acacia mearnsii	-38.0719	145.767
Acacia mearnsii	-38.2458	146.582
Acacia mearnsii	-36.8462	145.457
Acacia mearnsii	-38.2865	147.005
Acacia mearnsii	-37.7921	145.279
Acacia mearnsii	-37.4614	148.02
Acacia mearnsii	-37.6328	145.35
Acacia mearnsii	-38.059	145.382
Acacia mearnsii	-37.8535	147.349
Acacia mearnsii	-37.0624	144.346
Acacia mearnsii	-37.5759	148.298
Acacia mearnsii	-38.2747	146.948
Acacia mearnsii	-37.019	142.39
Acacia mearnsii	-36.8574	145.286
Acacia mearnsii	-37.4225	145.717
Acacia mearnsii	-37.8187	147.901
Acacia mearnsii	-38.1911	144.358
Acacia mearnsii	-37.976	147.321
Acacia mearnsii	-38.3254	146.543
Acacia mearnsii	-37.5889	144.944
Acacia mearnsii	-38.1415	146.395
Acacia mearnsii	-37.9033	147.399
Acacia mearnsii	-37.7522	141.769
Acacia mearnsii	-37.9907	145.387
Acacia mearnsii	-38.5255	143.714
Acacia mearnsii	-37.8976	144.226
Acacia mearnsii	-37.9134	146.954
Acacia mearnsii	-38.0474	145.341
Acacia mearnsii	-37.686	145.202
Acacia mearnsii	-37.7708	147.949
Acacia mearnsii	-38.4223	145.517
Acacia mearnsii	-37.5451	141.542
Acacia mearnsii	-38.241	144.59
Acacia mearnsii	-37.676	141.884
Acacia mearnsii	-37.842	144.281
Acacia mearnsii	-37.4809	149.802
Acacia mearnsii	-37.3027	143.463
Acacia mearnsii	-37.2516	145.618
Acacia mearnsii	-37.1916	144.88
Acacia mearnsii	-38.1821	146.616
Acacia mearnsii	-36.79	144.707
Acacia mearnsii	-37.8985	147.314
Acacia mearnsii	-37.1469	148.345
Acacia mearnsii	-37.4015	147.8
Acacia mearnsii	-37.1319	142.577
Acacia mearnsii	-37.869	147.872
Acacia mearnsii	-37.538	149.737
Acacia mearnsii	-37.5156	145.446
Acacia mearnsii	-38.1211	147.049
Acacia mearnsii	-38.1213	145.232
Acacia mearnsii	-38.5057	143.663
Acacia mearnsii	-37.0434	145.266
Acacia mearnsii	-38.4043	143.591
Acacia mearnsii	-38.3883	145.545
Acacia mearnsii	-37.4703	148.415
Acacia mearnsii	-37.0598	142.232
Acacia mearnsii	-37.564	144.313
Acacia mearnsii	-38.0199	145.696
Acacia mearnsii	-37.378	144.844
Acacia mearnsii	-37.7088	147.762
Acacia mearnsii	-38.0867	147.075
Acacia mearnsii	-37.9396	147.598
Acacia mearnsii	-38.2034	145.363
Acacia mearnsii	-38.1895	146.266
Acacia mearnsii	-37.0933	144.396
Acacia mearnsii	-36.5921	141.363
Acacia mearnsii	-36.9905	147.83
Acacia mearnsii	-37.3211	148.37
Acacia mearnsii	-37.7669	147.238
Acacia mearnsii	-37.8199	147.32
Acacia mearnsii	-38.2712	144.329
Acacia mearnsii	-37.7096	144.493
Acacia mearnsii	-37.2604	142.634
Acacia mearnsii	-37.9615	143.199
Acacia mearnsii	-38.2185	141.696
Acacia mearnsii	-36.7383	145.734
Acacia mearnsii	-38.0211	147.272
Acacia mearnsii	-38.1711	144.651
Acacia mearnsii	-38.2352	143.455
Acacia mearnsii	-38.423	143.95
Acacia mearnsii	-37.8054	143.729
Acacia mearnsii	-37.4521	144.654
Acacia mearnsii	-36.977	144.025
Acacia mearnsii	-37.3282	142.055
Acacia mearnsii	-37.2634	144.387
Acacia mearnsii	-38.1414	147.144
Acacia mearnsii	-37.9245	147.732
Acacia mearnsii	-38.192	143.556
Acacia mearnsii	-38.2135	143.039
Acacia mearnsii	-38.0699	145.584
Acacia mearnsii	-38.4446	143.564
Acacia mearnsii	-38.252	144.52
Acacia mearnsii	-37.8754	144.2
Acacia mearnsii	-37.92	147.44
Acacia mearnsii	-38.2078	146.53
Acacia mearnsii	-37.9958	145.537
Acacia mearnsii	-37.069	142.56
Acacia mearnsii	-37.8378	143.798
Acacia mearnsii	-38.5846	145.929
Acacia mearnsii	-37.413	143.341
Acacia mearnsii	-37.6264	143.696
Acacia mearnsii	-37.253	142.975
Acacia mearnsii	-37.3582	143.672
Acacia mearnsii	-37.629	144.32
Acacia mearnsii	-38.4324	144.885
Acacia mearnsii	-38.0092	147.203
Acacia mearnsii	-38.0951	147.432
Acacia mearnsii	-38.4942	143.717
Acacia mearnsii	-38.2363	145.249
Acacia mearnsii	-37.1645	142.775
Acacia mearnsii	-37.207	144.999
Acacia mearnsii	-38.2571	141.664
Acacia mearnsii	-38.3297	143.031
Acacia mearnsii	-37.358	144.919
Acacia mearnsii	-37.7622	145.496
Acacia mearnsii	-38.6891	146.308
Acacia mearnsii	-37.3325	144.828
Acacia mearnsii	-37.6555	148.364
Acacia mearnsii	-37.6096	145.202
Acacia mearnsii	-37.2974	145.282
Acacia mearnsii	-37.3932	148.59
Acacia mearnsii	-37.6751	143.889
Acacia mearnsii	-38.0533	141.009
Acacia mearnsii	-37.8263	147.191
Acacia mearnsii	-37.6493	141.411
Acacia mearnsii	-37.3876	141.33
Acacia mearnsii	-37.4279	145.377
Acacia mearnsii	-37.364	144.472
Acacia mearnsii	-37.9393	147.643
Acacia mearnsii	-37.1474	142.518
Acacia mearnsii	-38.0337	144.139
Acacia mearnsii	-38.1904	145.201
Acacia mearnsii	-37.865	147.075
Acacia mearnsii	-38.2783	146.341
Acacia mearnsii	-37.6893	144.058
Acacia mearnsii	-37.5986	144.604
Acacia mearnsii	-37.7968	141.479
Acacia mearnsii	-37.7553	142.558
Acacia mearnsii	-37.762	143.694
Acacia mearnsii	-37.9291	147.575
Acacia mearnsii	-36.8886	144.419
Acacia mearnsii	-38.4414	143.835
Acacia mearnsii	-37.7471	147.453
Acacia mearnsii	-38.1989	144.67
Acacia mearnsii	-37.5874	144.366
Acacia mearnsii	-37.8769	147.959
Acacia mearnsii	-37.154	145.69
Acacia mearnsii	-37.745	142.527
Acacia mearnsii	-37.4805	142.481
Acacia mearnsii	-37.1202	148.093
Acacia mearnsii	-38.5987	146.869
Acacia mearnsii	-37.8336	144.943
Acacia mearnsii	-37.073	144.549
Acacia mearnsii	-38.3926	144.925
Acacia mearnsii	-37.0246	144.303
Acacia mearnsii	-37.6316	147.381
Acacia mearnsii	-37.6395	147.314
Acacia mearnsii	-37.7224	147.515
Acacia mearnsii	-37.2129	144.371
Acacia mearnsii	-38.4956	142.874
Acacia mearnsii	-37.1184	148.668
Acacia mearnsii	-37.7059	143.586
Acacia mearnsii	-37.4097	149.517
Acacia mearnsii	-37.0542	141.244
Acacia mearnsii	-37.6972	145.546
Acacia mearnsii	-38.2349	144.204
Acacia mearnsii	-37.2925	144.642
Acacia mearnsii	-37.8799	145.251
Acacia mearnsii	-37.6912	148.568
Acacia mearnsii	-37.8012	147.828
Acacia mearnsii	-37.1972	144.713
Acacia mearnsii	-37.5553	147.282
Acacia mearnsii	-37.6973	147.212
Acacia mearnsii	-38.1256	145.43
Acacia mearnsii	-38.4041	145.045
Acacia mearnsii	-37.5291	147.97
Acacia mearnsii	-38.3052	146.426
Acacia mearnsii	-37.5283	144.604
Acacia mearnsii	-38.4441	144.947
Acacia mearnsii	-36.75	145.242
Acacia mearnsii	-37.582	143.565
Acacia mearnsii	-37.848	147.575
Acacia mearnsii	-37.4163	148.339
Acacia mearnsii	-37.2797	147.823
Acacia mearnsii	-37.6056	144.217
Acacia mearnsii	-37.3778	144.643
Acacia mearnsii	-38.2575	146.419
Acacia mearnsii	-38.4131	145.586
Acacia mearnsii	-37.836	143.972
Acacia mearnsii	-37.2805	149.365
Acacia mearnsii	-37.1158	142.351
Acacia mearnsii	-37.383	149.49
Acacia mearnsii	-37.7202	148.042
Acacia mearnsii	-36.8034	145.412
Acacia mearnsii	-37.3759	145.166
Acacia mearnsii	-37.6482	145.231
Acacia mearnsii	-37.7919	146.975
Acacia mearnsii	-38.3385	144.742
Acacia mearnsii	-37.7985	147.095
Acacia mearnsii	-37.6947	144.867
Acacia mearnsii	-37.6113	148.339
Acacia mearnsii	-38.4512	147.055
Acacia mearnsii	-37.0145	144.162
Acacia mearnsii	-37.5733	147.891
Acacia mearnsii	-37.5009	144.698
Acacia mearnsii	-37.697	144.823
Acacia mearnsii	-37.8284	147.466
Acacia mearnsii	-38.4572	145.703
Acacia mearnsii	-37.2904	144.401
Acacia mearnsii	-37.4118	145.505
Acacia mearnsii	-36.5405	146.169
Acacia mearnsii	-37.8332	147.503
Acacia mearnsii	-37.7358	144.698
Acacia mearnsii	-37.6135	141.747
Acacia mearnsii	-37.0711	143.384
Acacia mearnsii	-37.3787	142.824
Acacia mearnsii	-37.1515	142.942
Acacia mearnsii	-36.893	144.305
Acacia mearnsii	-37.2322	144.765
Acacia mearnsii	-37.3217	144.248
Acacia mearnsii	-37.2162	145.162
Acacia mearnsii	-37.2138	144.888
Acacia mearnsii	-37.6853	143.992
Acacia mearnsii	-37.0186	144.983
Acacia mearnsii	-37.1128	142.541
Acacia mearnsii	-37.9305	147.517
Acacia mearnsii	-37.1705	148.852
Acacia mearnsii	-37.2355	145.404
Acacia mearnsii	-37.4738	148.294
Acacia mearnsii	-37.1569	144.433
Acacia mearnsii	-37.5943	147.573
Acacia mearnsii	-37.5776	144.916
Acacia mearnsii	-37.6028	147.886
Acacia mearnsii	-38.4786	146.99
Acacia mearnsii	-38.3002	142.815
Acacia mearnsii	-37.5657	141.46
Acacia mearnsii	-37.85	147.61
Acacia mearnsii	-38.2178	144.434
Acacia mearnsii	-37.5397	149.816
Acacia mearnsii	-38.1072	145.204
Acacia mearnsii	-37.1505	144.046
Acacia mearnsii	-37.9016	147.576
Acacia mearnsii	-37.9097	147.646
Acacia mearnsii	-37.91	147.334
Acacia mearnsii	-37.269	144.57
Acacia mearnsii	-38.4981	143.174
Acacia mearnsii	-37.585	145.363
Acacia mearnsii	-37.0851	144.023
Acacia mearnsii	-37.4905	145.381
Acacia mearnsii	-37.2413	150.011
Acacia mearnsii	-33.4848	151.187
Acacia mearnsii	-34.6523	150.308
Acacia mearnsii	-34.4892	150.765
Acacia mearnsii	-34.5792	150.755
Acacia mearnsii	-36.973	149.584
Acacia mearnsii	-34.7251	150.575
Acacia mearnsii	-33.8024	150.769
Acacia mearnsii	-36.9237	149.65
Acacia mearnsii	-36.9296	149.615
Acacia mearnsii	-34.3386	150.9
Acacia mearnsii	-34.4325	150.824
Acacia mearnsii	-36.1113	150.06
Acacia mearnsii	-35.7306	150.132
Acacia mearnsii	-35.2537	150.506
Acacia mearnsii	-36.6379	149.855
Acacia mearnsii	-36.4658	149.865
Acacia mearnsii	-34.3115	150.91
Acacia mearnsii	-34.6729	150.82
Acacia mearnsii	-34.8324	150.546
Acacia mearnsii	38.8264	-9.41155
Acacia mearnsii	38.1302	-8.78339
Acacia mearnsii	39.6712	-8.15808
Acacia mearnsii	-34.1925	19.2279
Acacia mearnsii	-31.1747	29.932
Acacia mearnsii	-34.0408	18.841
Acacia mearnsii	38.0394	-8.80265
Acacia mearnsii	-35.3451	149.232
Acacia mearnsii	-35.0387	150.672
Acacia mearnsii	-36.9332	174.657
Acacia mearnsii	-27.7085	29.8066
Acacia mearnsii	-33.9825	22.8902
Acacia mearnsii	-33.938	18.8796
Acacia mearnsii	-37.885	145.15
Acacia mearnsii	-32.4398	28.4841
Acacia mearnsii	-33.917	20.7483
Acacia mearnsii	-26.8072	152.926
Acacia mearnsii	-30.3672	29.4147
Acacia mearnsii	-32.9082	19.0672
Acacia mearnsii	-32.3817	28.3687
Acacia mearnsii	-32.6513	27.6471
Acacia mearnsii	-4.78082	38.3051
Acacia mearnsii	-4.70137	38.2159
Acacia mearnsii	-6.83454	36.9832
Acacia mearnsii	-4.4996	38.3825
Acacia mearnsii	-4.94147	38.3548
Acacia mearnsii	-9.46829	34.7889
Acacia mearnsii	-7.03208	37.6341
Acacia mearnsii	-9.37102	34.8049
Acacia mearnsii	-3.23331	36.7484
Acacia mearnsii	-8.59998	35.2841
Acacia mearnsii	-4.73006	38.3538
Acacia mearnsii	-32.6012	28.375
Acacia mearnsii	-37.5268	149.694
Acacia mearnsii	-32.6515	28.3783
Acacia mearnsii	-37.5785	144.712
Acacia mearnsii	-37.7507	145.129
Acacia mearnsii	-26.7941	153.001
Acacia mearnsii	-32.521	28.3034
Acacia mearnsii	-36.2539	149.664
Acacia mearnsii	-37.7268	145.493
Acacia mearnsii	-38.3922	145.157
Acacia mearnsii	-33.3614	19.2886
Acacia mearnsii	-33.9787	20.9611
Acacia mearnsii	-32.4532	28.4186
Acacia mearnsii	-33.9117	18.9757
Acacia mearnsii	-25.7502	28.6085
Acacia mearnsii	-37.3142	143.109
Acacia mearnsii	-32.4407	28.6128
Acacia mearnsii	-37.819	144.583
Acacia mearnsii	-37.7974	145.224
Acacia mearnsii	-24.6719	30.8048
Acacia mearnsii	-37.8016	145.149
Acacia mearnsii	-38.2564	145.16
Acacia mearnsii	-26.0858	27.8085
Acacia mearnsii	-33.8843	19.0561
Acacia mearnsii	-32.3385	28.2984
Acacia mearnsii	-33.9439	18.8282
Acacia mearnsii	-36.7807	174.7
Acacia mearnsii	-37.593	149.731
Acacia mearnsii	-27.6615	29.8164
Acacia mearnsii	-26.1516	27.9269
Acacia mearnsii	-42.8621	147.321
Acacia mearnsii	-38.4641	145.182
Acacia mearnsii	-36.6009	149.709
Acacia mearnsii	-30.5219	29.6636
Acacia mearnsii	36.11	-5.52
Acacia mearnsii	-21.1387	55.6299
Acacia mearnsii	41.7213	9.26695
Acacia mearnsii	42.537	9.39599
Acacia mearnsii	41.8607	8.87776
Acacia mearnsii	42.408	8.70712
Acacia mearnsii	41.7532	9.33015
Acacia mearnsii	42.1844	9.46568
Acacia mearnsii	42.0285	8.73831
Acacia mearnsii	-21.2336	55.4216
Acacia mearnsii	-21.0918	55.6493
Acacia mearnsii	-21.3038	55.7451
Acacia mearnsii	-21.1922	55.7546
Acacia mearnsii	-21.1087	55.4114
Acacia mearnsii	-29.6767	29.9586
Acacia mearnsii	-28.2939	29.1814
Acacia mearnsii	-33.4117	22.3589
Acacia mearnsii	-32.4867	27.4
Acacia mearnsii	-33.9689	23.0547
Acacia mearnsii	-29.125	29.375
Acacia mearnsii	-30.7633	29.9925
Acacia mearnsii	-30.2806	30.3483
Acacia mearnsii	-27.875	30.875
Acacia mearnsii	-28.8414	29.2531
Acacia mearnsii	-37.4892	140.868
Acacia mearnsii	-37.1572	140.866
Acacia mearnsii	-37.9827	140.93
Acacia mearnsii	-37.5813	140.521
Acacia mearnsii	-37.7071	140.534
Acacia mearnsii	-37.672	140.645
Acacia mearnsii	-37.6338	140.597
Acacia mearnsii	-37.2116	140.921
Acacia mearnsii	-37.6501	140.5
Acacia mearnsii	-37.5611	140.858
Acacia mearnsii	-37.9715	140.856
Acacia mearnsii	-37.7117	140.662
Acacia mearnsii	-37.6135	140.528
Acacia mearnsii	-38.0406	140.678
Acacia mearnsii	-37.4354	140.903
Acacia mearnsii	-37.2012	140.891
Acacia mearnsii	-37.2493	140.92
Acacia mearnsii	-37.5997	140.782
Acacia mearnsii	-37.4986	140.818
Acacia mearnsii	-37.5518	140.51
Acacia mearnsii	-37.9369	140.937
Acacia mearnsii	-37.542	140.951
Acacia mearnsii	-37.7065	140.58
Acacia mearnsii	-37.7083	140.76
Acacia mearnsii	-37.2732	140.939
Acacia mearnsii	-37.0275	140.79
Acacia mearnsii	-37.6823	140.522
Acacia mearnsii	-37.6342	140.635
Acacia mearnsii	-34.9316	138.736
Acacia mearnsii	-37.5638	140.455
Acacia mearnsii	-37.7072	140.702
Acacia mearnsii	-37.7345	140.605
Acacia mearnsii	-37.5764	140.918
Acacia mearnsii	-33.9544	19.3025
Acacia mearnsii	-32.851	27.4338
Acacia mearnsii	20.7365	-156.338
Acacia mearnsii	-35.1672	149.156
Acacia mearnsii	-33.9921	20.8215
Acacia mearnsii	4.63563	-74.0852
Acacia mearnsii	-34.1451	19.0129
Acacia mearnsii	-37.8663	145.124
Acacia mearnsii	-38.3392	142.171
Acacia mearnsii	-31.3619	28.8098
Acacia mearnsii	38.6115	-9.0352
Acacia mearnsii	-38.317	145.177
Acacia mearnsii	20.8043	-156.286
Acacia mearnsii	-33.0561	19.0745
Acacia mearnsii	-32.6365	28.0788
Acacia mearnsii	-32.6298	28.1638
Acacia mearnsii	-32.5992	27.9987
Acacia mearnsii	-32.5815	27.8922
Acacia mearnsii	-27.277	30.5793
Acacia mearnsii	-34.2223	19.4406
Acacia mearnsii	-33.9478	22.2189
Acacia mearnsii	-34.0034	23.2674
Acacia mearnsii	-35.4338	149.132
Acacia mearnsii	-35.4483	148.928
Acacia mearnsii	-35.2098	149.184
Acacia mearnsii	-36.1366	150.092
Acacia mearnsii	-36.7315	149.986
Acacia mearnsii	-35.4633	149.115
Acacia mearnsii	-35.2613	149.275
Acacia mearnsii	-35.5631	149.737
Acacia mearnsii	-35.3723	149.124
Acacia mearnsii	-36.8763	148.858
Acacia mearnsii	-35.2455	149.082
Acacia mearnsii	-34.453	150.411
Acacia mearnsii	-35.3181	148.834
Acacia mearnsii	-38.4715	145.267
Acacia mearnsii	-35.5317	149.083
Acacia mearnsii	-34.6065	150.392
Acacia mearnsii	-34.7374	149.705
Acacia mearnsii	-36.7721	149.919
Acacia mearnsii	-35.1744	150.071
Acacia mearnsii	-34.4948	146.363
Acacia mearnsii	-35.1659	149.063
Acacia mearnsii	-36.0643	146.913
Acacia mearnsii	-35.3795	149.076
Acacia mearnsii	-35.4106	149.195
Acacia mearnsii	-35.3617	149.277
Acacia mearnsii	-35.2997	149.009
Acacia mearnsii	-36.5041	150.05
Acacia mearnsii	-35.2561	149.04
Acacia mearnsii	-42.0368	147.433
Acacia mearnsii	-33.973	19.0811
Acacia mearnsii	-33.8979	22.6786
Acacia mearnsii	-25.7403	28.6959
Acacia mearnsii	-33.9313	22.3326
Acacia mearnsii	-34.3274	19.3138
Acacia mearnsii	-33.9538	19.1537
Acacia mearnsii	-37.6722	144.362
Acacia mearnsii	-25.7196	28.9104
Acacia mearnsii	-34.2808	19.0795
Acacia mearnsii	-25.7392	28.8276
Acacia mearnsii	-32.3712	26.6584
Acacia mearnsii	-33.9329	22.516
Acacia mearnsii	-26.0686	28.772
Acacia mearnsii	-26.0958	28.6634
Acacia mearnsii	-33.9363	23.7874
Acacia mearnsii	-25.8814	29.2353
Acacia mearnsii	-26.0798	28.7138
Acacia mearnsii	38.7733	-9.2567
Acacia mearnsii	-33.8934	22.422
Acacia mearnsii	-34.1042	18.9437
Acacia mearnsii	-25.8737	29.1264
Acacia mearnsii	-32.6365	27.0134
Acacia mearnsii	-33.8865	22.9896
Acacia mearnsii	-26.1451	28.5402
Acacia mearnsii	40.9579	-8.63981
Acacia mearnsii	40.1376	-8.28835
Acacia mearnsii	-33.9518	25.4739
Acacia mearnsii	37.8037	-7.63649
Acacia mearnsii	-26.0278	27.8393
Acacia mearnsii	-42.8512	147.52
Acacia mearnsii	-33.9559	22.7018
Acacia mearnsii	-26.0934	28.1173
Acacia mearnsii	-25.9358	29.2098
Acacia mearnsii	-38.2597	144.21
Acacia mearnsii	-26.0127	29.0837
Acacia mearnsii	-26.0185	28.9839
Acacia mearnsii	-38.0491	145.149
Acacia mearnsii	-26.0187	28.9322
Acacia mearnsii	-32.4978	26.6448
Acacia mearnsii	-26.0358	28.8545
Acacia mearnsii	-25.878	28.9425
Acacia mearnsii	-37.0702	149.894
Acacia mearnsii	-26.4667	29.9538
Acacia mearnsii	-35.9366	150.05
Acacia mearnsii	-25.833	28.7981
Acacia mearnsii	-37.6057	144.417
Acacia mearnsii	35.8944	-5.34973
Acacia mearnsii	-34.4025	19.1789
Acacia mearnsii	-25.8565	28.8787
Acacia mearnsii	-37.9885	145.492
Acacia mearnsii	-25.798	28.5407
Acacia mearnsii	-32.6799	28.016
Acacia mearnsii	-34.0412	151.018
Acacia mearnsii	-33.78	18.8208
Acacia mearnsii	-36.4164	149.9
Acacia mearnsii	39.447	-8.14964
Acacia mearnsii	-33.2794	26.4925
Acacia mearnsii	-7.21486	109.914
Acacia mearnsii	-25.8179	28.7374
Acacia mearnsii	-34.0141	21.7603
Acacia mearnsii	41.1673	-8.29662
Acacia mearnsii	40.8936	9.60578
Acacia mearnsii	42.1188	8.65161
Acacia mearnsii	39.7513	-7.62439
Acacia mearnsii	-33.4574	26.2732
Acacia mearnsii	-25.7996	28.6367
Acacia mearnsii	37.1777	-7.60482
Acacia mearnsii	-25.7429	28.2664
Acacia mearnsii	21.3081	-157.885
Acacia mearnsii	-25.7656	28.465
Acacia mearnsii	-32.7889	28.0192
Acacia mearnsii	-30.6189	29.9789
Acacia mearnsii	-30.6288	30.5265
Acacia mearnsii	-41.2606	146.86
Acacia mearnsii	-30.7859	30.145
Acacia mearnsii	-34.2181	150.582
Acacia mearnsii	-34.3246	150.573
Acacia mearnsii	-36.9152	149.876
Acacia mearnsii	-34.2275	150.655
Acacia mearnsii	-41.7969	147.608
Acacia mearnsii	-35.5408	150.376
Acacia mearnsii	-35.25	150.417
Acacia mearnsii	-33.9709	150.578
Acacia mearnsii	-33.4149	151.319
Acacia mearnsii	-37.1598	150.004
Acacia mearnsii	-32.7387	151.961
Acacia mearnsii	-34.6139	150.327
Acacia mearnsii	-35.1556	149.903
Acacia mearnsii	-33.7411	151.202
Acacia mearnsii	-35.1345	150.031
Acacia mearnsii	-33.7623	150.738
Acacia mearnsii	-32.5511	26.942
Acacia mearnsii	20.0608	-155.748
Acacia mearnsii	-30.8677	30.0017
Acacia mearnsii	22.1416	-159.714
Acacia mearnsii	-34.0251	23.3873
Acacia mearnsii	-35.6163	150.272
Acacia mearnsii	-30.673	29.5011
Acacia mearnsii	-30.8405	30.0953
Acacia mearnsii	-34.0954	18.4831
Acacia mearnsii	32.646	-16.8293
Acacia mearnsii	-38.3356	145.095
Acacia mearnsii	-32.602	26.9412
Acacia mearnsii	-33.8559	151.015
Acacia mearnsii	-34.1059	20.7839
Acacia mearnsii	-37.972	147.08
Acacia mearnsii	-35.6123	150.304
Acacia mearnsii	-33.7308	150.857
Acacia mearnsii	-38.2137	146.42
Acacia mearnsii	-33.7236	150.44
Acacia mearnsii	-33.8933	22.7881
Acacia mearnsii	-26.2906	27.4047
Acacia mearnsii	-33.9867	18.7708
Acacia mearnsii	-34.0386	23.1564
Acacia mearnsii	-27.125	31.125
Acacia mearnsii	-33.375	26.625
Acacia mearnsii	-33.875	18.875
Acacia mearnsii	-34.125	22.375
Acacia mearnsii	-34.125	20.375
Acacia mearnsii	-33.875	23.125
Acacia mearnsii	-33.5	26.6167
Acacia mearnsii	-32.875	27.875
Acacia mearnsii	-26.125	31.125
Acacia mearnsii	-34.125	19.375
Acacia mearnsii	-32.625	25.625
Acacia mearnsii	-23.875	29.875
Acacia mearnsii	-33.375	25.875
Acacia mearnsii	-33.625	19.375
Acacia mearnsii	-28.875	29.375
Acacia mearnsii	-33.7056	18.9722
Acacia mearnsii	-25.125	30.375
Acacia mearnsii	-31.375	19.125
Acacia mearnsii	-33.875	25.625
Acacia mearnsii	-30.625	29.875
Acacia mearnsii	-33.625	19.125
Acacia mearnsii	-29.125	30.625
Acacia mearnsii	-34.125	18.375
Acacia mearnsii	-33.375	26.375
Acacia mearnsii	-29.875	30.125
Acacia mearnsii	-33.8461	22.7086
Acacia mearnsii	-30.375	30.125
Acacia mearnsii	-32.875	18.125
Acacia mearnsii	-34.375	20.625
Acacia mearnsii	-24.125	30.125
Acacia mearnsii	-29.625	30.375
Acacia mearnsii	-33.625	26.375
Acacia mearnsii	-33.625	23.375
Acacia mearnsii	-32.375	19.125
Acacia mearnsii	-28.875	31.125
Acacia mearnsii	-34.375	18.875
Acacia mearnsii	-25.875	30.875
Acacia mearnsii	-25.875	28.375
Acacia mearnsii	-33.625	23.125
Acacia mearnsii	-31.625	27.875
Acacia mearnsii	-28.375	28.625
Acacia mearnsii	-25.375	31.125
Acacia mearnsii	-32.625	27.125
Acacia mearnsii	-33.875	18.375
Acacia mearnsii	-33.375	19.375
Acacia mearnsii	-32.875	27.125
Acacia mearnsii	-29.875	29.375
Acacia mearnsii	-33.6222	19.4672
Acacia mearnsii	-27.625	31.375
Acacia mearnsii	-34.125	19.625
Acacia mearnsii	-24.625	30.875
Acacia mearnsii	-34.379	20.5351
Acacia mearnsii	-37.5481	146.61
Acacia mearnsii	-34.54	19.93
Acacia mearnsii	34.1806	-6.58309
Acacia mearnsii	-30.9932	28.1661
Acacia mearnsii	-20.9734	148.976
Acacia mearnsii	-38.0422	174.968
Acacia mearnsii	19.6863	-101.182
Acacia mearnsii	-37.8345	140.76
Acacia mearnsii	-36.9134	149.782
Acacia mearnsii	-36.644	149.955
Acacia mearnsii	-37.0896	149.68
Acacia mearnsii	-31.0132	28.9103
Acacia mearnsii	-30.5336	29.5341
Acacia mearnsii	32.8757	-16.8101
Acacia mearnsii	-37.8235	143.685
Acacia mearnsii	-37.1406	149.356
Acacia mearnsii	-33.2323	151.424
Acacia mearnsii	-35.3293	150.469
Acacia mearnsii	-37.1636	149.401
Acacia mearnsii	-37.1589	149.438
Acacia mearnsii	-34.6251	155.462
Acacia mearnsii	-35.4213	138.518
Acacia mearnsii	-30.7976	29.562
Acacia mearnsii	-30.8897	29.8751
Acacia mearnsii	-30.8922	29.9385
Acacia mearnsii	-31.5805	28.7912
Acacia mearnsii	-34.3355	19.0424
Acacia mearnsii	-37.8583	147.011
Acacia mearnsii	-31.0249	30.0805
Acacia mearnsii	-31.6187	28.7331
Acacia mearnsii	-31.7913	28.615
Acacia mearnsii	-33.9827	23.5431
Acacia mearnsii	-30.8698	29.6587
Acacia mearnsii	-30.8671	29.8138
Acacia mearnsii	-33.0838	27.6915
Acacia mearnsii	-34.0369	151.093
Acacia mearnsii	-31.414	28.86
Acacia mearnsii	-33.0726	27.7697
Acacia mearnsii	-33.1846	27.6202
Acacia mearnsii	-33.0014	27.5427
Acacia mearnsii	-31.1535	28.868
Acacia mearnsii	-30.8154	29.2827
Acacia mearnsii	-33.91	25.1918
Acacia mearnsii	-30.9118	28.9925
Acacia mearnsii	-33.2971	26.7584
Acacia mearnsii	-36.337	174.578
Acacia mearnsii	-33.0109	27.6895
Acacia mearnsii	-31.5175	28.8534
Acacia mearnsii	-30.9639	29.973
Acacia mearnsii	-32.0691	28.3279
Acacia mearnsii	-34.7999	138.7
Acacia mearnsii	-32.9925	27.4635
Acacia mearnsii	-30.616	29.4662
Acacia mearnsii	-33.001	27.2667
Acacia mearnsii	-33.9979	18.4218
Acacia mearnsii	-33.2853	26.8729
Acacia mearnsii	-35.3236	148.937
Acacia mearnsii	-33.1688	27.1262
Acacia mearnsii	-33.4784	26.8295
Acacia mearnsii	-33.9562	25.5376
Acacia mearnsii	-32.9712	27.8549
Acacia mearnsii	-33.4077	19.7152
Acacia mearnsii	-30.8252	29.2293
Acacia mearnsii	-38.1731	145.265
Acacia mearnsii	-32.753	19.2916
Acacia mearnsii	-29.7929	29.4918
Acacia mearnsii	-30.8235	29.1609
Acacia mearnsii	-31.027	30.2248
Acacia mearnsii	-33.9099	20.3807
Acacia mearnsii	-33.3592	26.6922
Acacia mearnsii	21.5013	-158.382
Acacia mearnsii	-30.854	29.5923
Acacia mearnsii	-35.2402	150.309
Acacia mearnsii	-33.9977	18.4865
Acacia mearnsii	-37.8317	144.911
Acacia mearnsii	-26.1689	28.1156
Acacia mearnsii	-34.3583	19.1322
Acacia mearnsii	-33.5488	19.2769
Acacia mearnsii	-30.7388	29.4291
Acacia mearnsii	-33.0087	27.605
Acacia mearnsii	-32.9716	27.3135
Acacia mearnsii	-32.1921	28.2417
Acacia mearnsii	-35.2229	174.196
Acacia mearnsii	-30.2094	30.7572
Acacia mearnsii	20.705	-156.357
Acacia mearnsii	-32.2802	28.2116
Acacia mearnsii	40.4586	-8.69889
Acacia mearnsii	-37.567	149.271
Acacia mearnsii	-33.5212	26.8815
Acacia mearnsii	-29.6627	29.4553
Acacia mearnsii	-35.094	150.67
Acacia mearnsii	-35.0723	150.652
Acacia mearnsii	-33.1538	27.458
Acacia mearnsii	-37.7778	176.055
Acacia mearnsii	-36.9463	142.511
Acacia mearnsii	-33.4416	150.058
Acacia mearnsii	-21.176	55.4152
Acacia mearnsii	-33.4147	26.7365
Acacia mearnsii	-37.5706	149.143
Acacia mearnsii	-33.9653	25.6288
Acacia mearnsii	-29.7567	30.8241
Acacia mearnsii	-36.2513	149.078
Acacia mearnsii	0.083272	37.2474
Acacia mearnsii	-37.2477	145.17
Acacia mearnsii	-37.8802	146.723
Acacia mearnsii	-41.4552	147.116
Acacia mearnsii	21.4341	-158.316
Acacia mearnsii	21.4497	-158.377
Acacia mearnsii	-37.307	142.448
Acacia mearnsii	-37.1562	142.259
Acacia mearnsii	-37.2828	142.419
Acacia mearnsii	-36.9004	145.627
Acacia mearnsii	21.5517	-158.221
Acacia mearnsii	-36.8484	144.742
Acacia mearnsii	-37.1598	142.109
Acacia mearnsii	-38.239	144.347
Acacia mearnsii	-36.9218	149.539
Acacia mearnsii	-38.114	144.631
Acacia mearnsii	-37.2977	142.051
Acacia mearnsii	-37.7341	145.204
Acacia mearnsii	21.5502	-158.388
Acacia mearnsii	-29.1303	-51.1633
Acacia mearnsii	34.3741	133.204
Acacia mearnsii	26.7162	128.285
Acacia mearnsii	33.9007	130.424
Acacia mearnsii	26.4118	127.816
Acacia mearnsii	-38.0609	144.038
Acacia mearnsii	-38.182	144.558
Acacia mearnsii	-37.4194	149.632
Acacia mearnsii	-42.6985	147.383
Acacia mearnsii	-37.0127	144.057
Acacia mearnsii	-36.2232	150.111
Acacia mearnsii	35.1623	140.152
Acacia mearnsii	-38.1577	144.528
Acacia mearnsii	-37.9368	145.391
Acacia mearnsii	-37.6733	144.517
Acacia mearnsii	-37.9872	145.065
Acacia mearnsii	-33.7586	151.238
Acacia mearnsii	-34.2617	150.557
Acacia mearnsii	-33.79	151.154
Acacia mearnsii	-37.8446	145.316
Acacia mearnsii	-38.2909	144.137
Acacia mearnsii	-36.9739	174.931
Acacia mearnsii	-33.587	26.6021
Acacia mearnsii	-37.78	144.809
Acacia mearnsii	-29.7591	30.5938
Acacia mearnsii	-37.8232	145.408
Acacia mearnsii	-37.3109	143.726
Acacia mearnsii	-38.0226	144.039
Acacia mearnsii	-38.2952	145.172
Acacia mearnsii	-36.8392	149.776
Acacia mearnsii	-38.3308	144.188
Acacia mearnsii	40.1919	-8.41598
Acacia mearnsii	-33.357	26.4897
Acacia mearnsii	-38.3523	145.215
Acacia mearnsii	-37.6783	145.519
Acacia mearnsii	-37.8769	145.297
Acacia mearnsii	-37.7348	145.377
Acacia mearnsii	-33.4313	19.1762
Acacia mearnsii	-38.172	145.128
Acacia mearnsii	-42.7876	147.5
Acacia mearnsii	-37.604	143.888
Acacia mearnsii	-38.4079	144.957
Acacia mearnsii	-37.8805	145.198
Acacia mearnsii	-35.8303	150.227
Acacia mearnsii	-37.8369	145.265
Acacia mearnsii	-42.9235	147.345
Acacia mearnsii	-37.1981	142.395
Acacia mearnsii	-25.979	28.0811
Acacia mearnsii	-38.3471	144.957
Acacia mearnsii	-37.8929	145.11
Acacia mearnsii	-34.2119	19.3572
Acacia mearnsii	-42.5819	148.068
Acacia mearnsii	-37.5386	143.782
Acacia mearnsii	-37.904	145.247
Acacia mearnsii	-37.9631	145.389
Acacia mearnsii	-32.2119	19.0922
Acacia mearnsii	-33.9318	151.246
Acacia mearnsii	-33.2937	19.2936
Acacia mearnsii	-37.5974	145.416
Acacia mearnsii	-36.9014	149.467
Acacia mearnsii	-36.8558	149.934
Acacia mearnsii	-37.2877	141.178
Acacia mearnsii	-38.5392	146.984
Acacia mearnsii	-38.286	145.087
Acacia mearnsii	-37.0312	142.301
Acacia mearnsii	-34.9838	150.587
Acacia mearnsii	-34.977	150.157
Acacia mearnsii	-37.1095	149.734
Acacia mearnsii	-36.0963	150.108
Acacia mearnsii	-35.0367	150.086
Acacia mearnsii	-35.3069	150.431
Acacia mearnsii	-35.3022	150.402
Acacia mearnsii	-34.6512	150.862
Acacia mearnsii	-34.4761	150.8
Acacia mearnsii	-34.3072	150.52
Acacia mearnsii	-34.0222	151.058
Acacia mearnsii	-37.9262	145.201
Acacia mearnsii	-29.5234	29.3947
Acacia mearnsii	-38.1045	145.126
Acacia mearnsii	-31.5191	28.9722
Acacia mearnsii	-37.1657	142.986
Acacia mearnsii	-34.1387	151.118
Acacia mearnsii	-36.5701	174.69
Acacia mearnsii	-29.5768	29.5373
Acacia mearnsii	-35.1225	150.682
Acacia mearnsii	-34.0804	21.9111
Acacia mearnsii	-42.7342	147.469
Acacia mearnsii	-37.4486	147.139
Acacia mearnsii	-37.6275	144.077
Acacia mearnsii	-29.7807	30.7338
Acacia mearnsii	-36.8617	174.57
Acacia mearnsii	-28.6923	28.2355
Acacia mearnsii	-37.8643	176.659
Acacia mearnsii	-32.4868	27.0783
Acacia mearnsii	-28.9961	29.2234
Acacia mearnsii	-34.2647	150.955
Acacia mearnsii	-37.2006	150.014
Acacia mearnsii	0.518048	35.5725
Acacia mearnsii	-33.9986	22.8271
Acacia mearnsii	-37.9314	176.61
Acacia mearnsii	0.382431	35.5185
Acacia mearnsii	-1.11638	36.6786
Acacia mearnsii	-33.9973	24.7611
Acacia mearnsii	-33.9033	23.4163
Acacia mearnsii	-33.3709	21.3412
Acacia mearnsii	-37.7355	175.218
Acacia mearnsii	24.2151	102.448
Acacia mearnsii	-34.0255	21.4075
Acacia mearnsii	-34.0315	21.2487
Acacia mearnsii	-26.0868	28.0099
Acacia mearnsii	34.6475	138.864
Acacia mearnsii	-33.4878	21.2785
Acacia mearnsii	-34.0614	20.4265
Acacia mearnsii	-33.2078	19.1557
Acacia mearnsii	20.7183	-156.3
Acacia mearnsii	-20.9692	55.454
Acacia mearnsii	-25.8068	28.3505
Acacia mearnsii	-34.0046	20.6458
Acacia mearnsii	-33.8336	18.7946
Acacia mearnsii	-33.5682	19.2042
Acacia mearnsii	39.6627	-8.75814
Acacia mearnsii	-37.1453	175.56
Acacia mearnsii	-34.5078	150.81
Acacia mearnsii	-37.5702	143.907
Acacia mearnsii	-37.8061	143.909
Acacia mearnsii	-37.7266	143.806
Acacia mearnsii	-38.3831	143.387
Acacia mearnsii	-38.3326	144
Acacia mearnsii	-36.8226	145.659
Acacia mearnsii	-37.7567	143.65
Acacia mearnsii	-38.6846	145.877
Acacia mearnsii	-37.6232	141.958
Acacia mearnsii	-37.2354	140.972
Acacia mearnsii	-37.7606	143.801
Acacia mearnsii	-37.8244	144.072
Acacia mearnsii	-37.7888	142.496
Acacia mearnsii	-36.8128	145.451
Acacia mearnsii	-36.8475	144.909
Acacia mearnsii	-38.1839	146.952
Acacia mearnsii	-36.7435	145.541
Acacia mearnsii	-37.9715	144.226
Acacia mearnsii	-37.2108	141.168
Acacia mearnsii	-37.8257	143.649
Acacia mearnsii	-37.7266	143.625
Acacia mearnsii	-37.6096	143.677
Acacia mearnsii	-37.9212	144.03
Acacia mearnsii	-37.2598	141.123
Acacia mearnsii	-38.3265	143.654
Acacia mearnsii	-37.0061	141.18
Acacia mearnsii	-37.0651	148.368
Acacia mearnsii	-37.5789	143.661
Acacia mearnsii	-37.8532	144.061
Acacia mearnsii	-37.0413	141.601
Acacia mearnsii	-37.5236	142.131
Acacia mearnsii	-37.6294	143.894
Acacia mearnsii	-38.2997	145.616
Acacia mearnsii	-37.3518	143.131
Acacia mearnsii	-37.3467	143.093
Acacia mearnsii	-37.3281	141.22
Acacia mearnsii	-37.8904	143.944
Acacia mearnsii	-37.7046	142.243
Acacia mearnsii	-37.6967	147.45
Acacia mearnsii	-37.8031	143.544
Acacia mearnsii	-38.0151	147.668
Acacia mearnsii	-37.7887	143.5
Acacia mearnsii	-37.7329	143.472
Acacia mearnsii	-37.3327	141.011
Acacia mearnsii	-37.2566	141.257
Acacia mearnsii	-37.6824	143.839
Acacia mearnsii	-37.0152	143.129
Acacia mearnsii	-37.8562	143.279
Acacia mearnsii	-37.7805	142.114
Acacia mearnsii	-36.968	145.448
Acacia mearnsii	-36.9783	141.073
Acacia mearnsii	-37.318	141.149
Acacia mearnsii	-37.1466	144.543
Acacia mearnsii	-37.5853	143.259
Acacia mearnsii	-37.9068	143.65
Acacia mearnsii	-36.8695	145.566
Acacia mearnsii	-36.9103	145.381
Acacia mearnsii	-38.21	143.845
Acacia mearnsii	-37.6099	144.84
Acacia mearnsii	-37.6953	142.095
Acacia mearnsii	-37.6777	142.307
Acacia mearnsii	-38.3669	144.863
Acacia mearnsii	-37.7984	146.868
Acacia mearnsii	-37.7551	144.758
Acacia mearnsii	-37.1062	141.447
Acacia mearnsii	-38.2092	146.493
Acacia mearnsii	-37.9471	144.149
Acacia mearnsii	-37.6628	143.492
Acacia mearnsii	-38.3151	144.968
Acacia mearnsii	-38.0085	144.229
Acacia mearnsii	-37.746	142.003
Acacia mearnsii	-37.8851	143.722
Acacia mearnsii	-37.6995	147.865
Acacia mearnsii	-37.8512	143.695
Acacia mearnsii	-36.7242	145.409
Acacia mearnsii	-36.9448	145.536
Acacia mearnsii	-37.8251	143.459
Acacia mearnsii	-37.3498	143.218
Acacia mearnsii	-37.6929	143.63
Acacia mearnsii	-36.7996	145.496
Acacia mearnsii	-37.1217	141.601
Acacia mearnsii	-36.9347	145.475
Acacia mearnsii	-38.1073	146.727
Acacia mearnsii	-36.748	145.672
Acacia mearnsii	-36.8899	143.275
Acacia mearnsii	-36.8851	145.448
Acacia mearnsii	-37.5411	143.119
Acacia mearnsii	-36.9641	145.493
Acacia mearnsii	-37.6545	141.954
Acacia mearnsii	-36.9088	145.322
Acacia mearnsii	-37.6341	144.869
Acacia mearnsii	-37.6676	143.537
Acacia mearnsii	-36.9985	141.11
Acacia mearnsii	-37.8228	144.129
Acacia mearnsii	-37.6894	143.945
Acacia mearnsii	-38.643	146.207
Acacia mearnsii	-37.6606	143.731
Acacia mearnsii	-36.4977	145.339
Acacia mearnsii	-36.8631	145.338
Acacia mearnsii	-37.3265	140.973
Acacia mearnsii	-36.8993	145.256
Acacia mearnsii	-37.8841	143.368
Acacia mearnsii	-37.3041	144.968
Acacia mearnsii	-37.7881	147.287
Acacia mearnsii	-36.8625	145.636
Acacia mearnsii	-37.8278	142.076
Acacia mearnsii	-37.7833	143.881
Acacia mearnsii	-37.8812	144.056
Acacia mearnsii	-37.7725	143.854
Acacia mearnsii	-37.6281	143.805
Acacia mearnsii	-37.8506	144.022
Acacia mearnsii	-37.8528	143.74
Acacia mearnsii	-38.0023	144.136
Acacia mearnsii	-37.6742	142.047
Acacia mearnsii	-37.8322	147.425
Acacia mearnsii	-37.2126	141.492
Acacia mearnsii	-37.6652	143.149
Acacia mearnsii	-37.1696	141.589
Acacia mearnsii	-37.7164	142.018
Acacia mearnsii	-38.5393	143.541
Acacia mearnsii	-38.203	143.142
Acacia mearnsii	-37.1437	143.121
Acacia mearnsii	-37.5635	142.058
Acacia mearnsii	-37.9229	143.339
Acacia mearnsii	-36.7109	145.736
Acacia mearnsii	-35.583	149.75
Acacia mearnsii	-37.555	144.905
Acacia mearnsii	-36.9383	145.589
Acacia mearnsii	-37.8124	143.386
Acacia mearnsii	-37.5297	142.061
Acacia mearnsii	-38.1461	147.421
Acacia mearnsii	-37.7558	142.09
Acacia mearnsii	-36.9715	145.329
Acacia mearnsii	-37.7187	143.684
Acacia mearnsii	-37.8944	144.442
Acacia mearnsii	-38.1886	145.285
Acacia mearnsii	-37.9474	144.109
Acacia mearnsii	-37.6805	142.219
Acacia mearnsii	-37.1724	141.487
Acacia mearnsii	-37.2523	141.391
Acacia mearnsii	-37.9004	143.201
Acacia mearnsii	-37.6579	143.782
Acacia mearnsii	-37.7475	147.148
Acacia mearnsii	-37.6943	147.302
Acacia mearnsii	-36.7947	145.629
Acacia mearnsii	-36.9807	141.536
Acacia mearnsii	-37.5121	143.891
Acacia mearnsii	-37.1205	146.119
Acacia mearnsii	-37.8581	143.837
Acacia mearnsii	-38.098	146.958
Acacia mearnsii	-36.98	143.464
Acacia mearnsii	-37.7415	143.561
Acacia mearnsii	-37.8001	142.165
Acacia mearnsii	-37.789	148.323
Acacia mearnsii	-38.0258	143.712
Acacia mearnsii	-37.6165	144.943
Acacia mearnsii	-37.7148	143.533
Acacia mearnsii	-36.804	144.854
Acacia mearnsii	-37.674	142.082
Acacia mearnsii	-36.9529	145.311
Acacia mearnsii	-37.8317	148.035
Acacia mearnsii	-38.0315	145.325
Acacia mearnsii	-38.4644	145.955
Acacia mearnsii	-37.2643	141.154
Acacia mearnsii	-37.1987	141.317
Acacia mearnsii	-37.7678	141.399
Acacia mearnsii	-37.6923	147.514
Acacia mearnsii	-38.1763	146.55
Acacia mearnsii	-37.8637	143.314
Acacia mearnsii	-37.7691	144.851
Acacia mearnsii	-37.8549	143.871
Acacia mearnsii	-37.4444	143.505
Acacia mearnsii	-36.2587	146.728
Acacia mearnsii	-37.5838	143.729
Acacia mearnsii	-37.6973	143.262
Acacia mearnsii	-37.8212	142.043
Acacia mearnsii	-37.7995	143.628
Acacia mearnsii	-37.1166	141.133
Acacia mearnsii	-38.0738	145.209
Acacia mearnsii	-37.657	143.323
Acacia mearnsii	-37.7934	143.674
Acacia mearnsii	-37.363	143.164
Acacia mearnsii	-36.7778	145.702
Acacia mearnsii	-38.2892	142.159
Acacia mearnsii	-36.9799	141.264
Acacia mearnsii	-36.7704	145.75
Acacia mearnsii	-37.7293	145.422
Acacia mearnsii	-38.6666	145.61
Acacia mearnsii	-35.9983	147.868
Acacia mearnsii	-37.2489	141.348
Acacia mearnsii	-37.6412	143.652
Acacia mearnsii	-37.8521	142.335
Acacia mearnsii	-37.0713	141.018
Acacia mearnsii	-37.6795	142.431
Acacia mearnsii	-36.8047	144.916
Acacia mearnsii	-37.9605	143.37
Acacia mearnsii	-37.9369	144.193
Acacia mearnsii	-37.7024	143.886
Acacia mearnsii	-37.8293	143.941
Acacia mearnsii	-36.8418	145.336
Acacia mearnsii	-37.238	141.06
Acacia mearnsii	-37.0985	141.278
Acacia mearnsii	-37.7013	147.355
Acacia mearnsii	-37.9056	142.453
Acacia mearnsii	-37.1672	141.421
Acacia mearnsii	-37.4151	144.568
Acacia mearnsii	-37.3343	141.415
Acacia mearnsii	-37.2239	141.412
Acacia mearnsii	-37.603	142.146
Acacia mearnsii	-37.15	141.333
Acacia mearnsii	-37.7484	148.251
Acacia mearnsii	-36.813	149.59
Acacia mearnsii	-38.3106	143.936
Acacia mearnsii	-37.6343	143.274
Acacia mearnsii	-37.8712	142.361
Acacia mearnsii	-38.5997	146.612
Acacia mearnsii	-37.3413	142.921
Acacia mearnsii	-36.6661	144.332
Acacia mearnsii	-38.104	144.136
Acacia mearnsii	-36.9651	148.518
Acacia mearnsii	-37.7474	147.108
Acacia mearnsii	-36.7843	145.578
Acacia mearnsii	-37.6782	141.843
Acacia mearnsii	-37.2165	144.74
Acacia mearnsii	-37.2388	141.476
Acacia mearnsii	-36.8432	145.529
Acacia mearnsii	-38.2087	143.432
Acacia mearnsii	-38.3816	143.333
Acacia mearnsii	-38.3022	145.04
Acacia mearnsii	-37.6258	145.04
Acacia mearnsii	-37.9908	140.774
Acacia mearnsii	-38.11	145.514
Acacia mearnsii	-36.8233	145.523
Acacia mearnsii	-37.9654	143.993
Acacia mearnsii	-37.3604	141.133
Acacia mearnsii	-37.5838	144.741
Acacia mearnsii	-38.5713	143.586
Acacia mearnsii	-37.7476	143.507
Acacia mearnsii	-38.3025	143.464
Acacia mearnsii	-37.7	141.15
Acacia mearnsii	-37.3715	141.23
Acacia mearnsii	-37.7822	142.077
Acacia mearnsii	-37.7588	143.599
Acacia mearnsii	-38.3011	142.848
Acacia mearnsii	-37.0619	144.496
Acacia mearnsii	-37.995	145.23
Acacia mearnsii	-37.5695	143.71
Acacia mearnsii	-37.7905	142.362
Acacia mearnsii	-37.8822	143.76
Acacia mearnsii	-37.9231	142.381
Acacia mearnsii	-38.0151	147.551
Acacia mearnsii	-37.039	141.392
Acacia mearnsii	-38.7458	143.654
Acacia mearnsii	-36.5907	141.653
Acacia mearnsii	-37.6651	144.418
Acacia mearnsii	-38.245	142.873
Acacia mearnsii	-37.8048	143.824
Acacia mearnsii	-37.0651	148.451
Acacia mearnsii	-37.0774	141.597
Acacia mearnsii	-37.7975	144.577
Acacia mearnsii	-37.6349	144.496
Acacia mearnsii	-37.215	148.285
Acacia mearnsii	-38.7878	143.637
Acacia mearnsii	-37.8532	144.152
Acacia mearnsii	-37.6778	143.681
Acacia mearnsii	-38.3747	145.039
Acacia mearnsii	-37.0441	141.443
Acacia mearnsii	-36.9977	141.354
Acacia mearnsii	-37.7834	148.7
Acacia mearnsii	-37.8197	144.826
Acacia mearnsii	-37.5085	143.042
Acacia mearnsii	-38.4183	143.424
Acacia mearnsii	-37.1585	143.052
Acacia mearnsii	-37.3156	142.929
Acacia mearnsii	-37.6418	147.761
Acacia mearnsii	-37.0845	143.1
Acacia mearnsii	-36.8887	145.506
Acacia mearnsii	-37.9154	143.992
Acacia mearnsii	-36.8849	141.596
Acacia mearnsii	-37.6042	144.284
Acacia mearnsii	-37.1886	141.241
Acacia mearnsii	-37.5334	144.453
Acacia mearnsii	-38.5028	146.901
Acacia mearnsii	-37.6966	148.101
Acacia mearnsii	-37.7995	143.448
Acacia mearnsii	-37.5497	144.686
Acacia mearnsii	-36.9303	141.303
Acacia mearnsii	-37.1437	141.482
Acacia mearnsii	-37.7451	142.058
Acacia mearnsii	-37.3042	141.228
Acacia mearnsii	-38.1835	142.937
Acacia mearnsii	-37.8812	143.638
Acacia mearnsii	-37.3177	142.982
Acacia mearnsii	-37.1711	141.102
Acacia mearnsii	-37.7016	143.457
Acacia mearnsii	-37.8421	144.194
Acacia mearnsii	-37.3187	143.05
Acacia mearnsii	-38.1783	142.183
Acacia mearnsii	-37.6853	143.765
Acacia mearnsii	-37.6199	144.758
Acacia mearnsii	-37.8151	146.885
Acacia mearnsii	-37.9605	143.641
Acacia mearnsii	-37.9485	142.085
Acacia mearnsii	-37.0462	143.117
Acacia mearnsii	-38.4342	143.287
Acacia mearnsii	-36.8249	141.472
Acacia mearnsii	-37.399	143.288
Acacia mearnsii	-36.8201	144.813
Acacia mearnsii	-38.4042	143.4
Acacia mearnsii	-37.6218	142.837
Acacia mearnsii	-38.7506	143.254
Acacia mearnsii	-36.3775	145.557
Acacia mearnsii	-36.9167	145.44
Acacia mearnsii	-38.5722	143.415
Acacia mearnsii	-38.3036	145.217
Acacia mearnsii	-38.4151	143.751
Acacia mearnsii	-38.4216	146.865
Acacia mearnsii	-38.3285	143.949
Acacia mearnsii	-37.41	144.975
Acacia mearnsii	-36.7214	144.315
Acacia mearnsii	-37.1	141.183
Acacia mearnsii	-36.605	145.848
Acacia mearnsii	-38.2738	143.836
Acacia mearnsii	-37.1914	144.49
Acacia mearnsii	-37.7586	142.434
Acacia mearnsii	-37.2663	144.966
Acacia mearnsii	-37.4827	144.063
Acacia mearnsii	-36.8853	145.591
Acacia mearnsii	-37.7861	143.599
Acacia mearnsii	-36.7151	141.601
Acacia mearnsii	-37.4901	144.739
Acacia mearnsii	-37.0578	141.325
Acacia mearnsii	-37.2947	141.404
Acacia mearnsii	-37.9878	143.674
Acacia mearnsii	-38.3989	143.469
Acacia mearnsii	-37.8211	142.185
Acacia mearnsii	-38.1354	144.199
Acacia mearnsii	-38.0416	145.22
Acacia mearnsii	-37.5938	143.183
Acacia mearnsii	-37.7754	143.443
Acacia mearnsii	-37.4984	149.668
Acacia mearnsii	-37.9151	144.268
Acacia mearnsii	-37.245	141.432
Acacia mearnsii	-37.1202	144.398
Acacia mearnsii	-37.5238	143.068
Acacia mearnsii	-38.2033	146.308
Acacia mearnsii	-38.2394	143.989
Acacia mearnsii	-38.084	146.551
Acacia mearnsii	-38.1651	146.268
Acacia mearnsii	-37.6904	148.28
Acacia mearnsii	-37.8036	147.973
Acacia mearnsii	-36.8984	145.218
Acacia mearnsii	-37.6127	143.784
Acacia mearnsii	-37.8542	143.459
Acacia mearnsii	-37.8009	142.005
Acacia mearnsii	-37.2316	148.185
Acacia mearnsii	-36.9816	143.113
Acacia mearnsii	-36.8651	142.368
Acacia mearnsii	-38.1752	143.614
Acacia mearnsii	-37.5524	143.007
Acacia mearnsii	-37.5902	144.504
Acacia mearnsii	-37.3519	143.342
Acacia mearnsii	-37.4067	142.85
Acacia mearnsii	-37.5739	145.331
Acacia mearnsii	-36.7677	141.365
Acacia mearnsii	-37.2934	143.982
Acacia mearnsii	-38.2279	142.969
Acacia mearnsii	-37.15	141.183
Acacia mearnsii	-37.5695	145.167
Acacia mearnsii	-37.7727	145.077
Acacia mearnsii	-38.0493	142.62
Acacia mearnsii	-37.1467	141.395
Acacia mearnsii	-37.4056	141.246
Acacia mearnsii	-36.8649	145.403
Acacia mearnsii	-37.9081	147.167
Acacia mearnsii	-37.8715	142.413
Acacia mearnsii	-37.9651	147.668
Acacia mearnsii	-38.2458	143.897
Acacia mearnsii	-37.9484	145.001
Acacia mearnsii	-37.646	143.906
Acacia mearnsii	-37.9254	143.376
Acacia mearnsii	-36.3241	145.206
Acacia mearnsii	-37.8151	143.868
Acacia mearnsii	-37.5095	149.793
Acacia mearnsii	-36.561	143.7
Acacia mearnsii	-37.9817	144.123
Acacia mearnsii	-36.959	141.403
Acacia mearnsii	-37.957	143.864
Acacia mearnsii	-37.2151	143.201
Acacia mearnsii	-36.8098	144.273
Acacia mearnsii	-36.6456	145.725
Acacia mearnsii	-38.0357	143.657
Acacia mearnsii	-37.8651	147.701
Acacia mearnsii	-37.5505	148.095
Acacia mearnsii	-37.7801	144.096
Acacia mearnsii	-38.1395	145.339
Acacia mearnsii	-37.8073	142.435
Acacia mearnsii	-36.8472	145.394
Acacia mearnsii	-37.2018	141.349
Acacia mearnsii	-37.0997	141.379
Acacia mearnsii	-38.3291	145.68
Acacia mearnsii	-37.5722	141.965
Acacia mearnsii	-37.4724	144.596
Acacia mearnsii	-37.5355	147.88
Acacia mearnsii	-38.5665	145.517
Acacia mearnsii	-36.9977	141.567
Acacia mearnsii	-37.2727	145.276
Acacia mearnsii	-36.7526	144.957
Acacia mearnsii	-37.7006	142.125
Acacia mearnsii	-38.2665	143.8
Acacia mearnsii	-37.7317	148.351
Acacia mearnsii	-38.488	143.363
Acacia mearnsii	-38.1686	143.533
Acacia mearnsii	-37.3174	141.094
Acacia mearnsii	-36.875	144.845
Acacia mearnsii	-38.1595	143.852
Acacia mearnsii	-38.6236	146.186
Acacia mearnsii	-37.7983	142.261
Acacia mearnsii	-38.0816	145.379
Acacia mearnsii	-37.855	143.501
Acacia mearnsii	-37.5729	144.779
Acacia mearnsii	-38.3369	144.145
Acacia mearnsii	-37.5416	143.293
Acacia mearnsii	-37.5063	142.053
Acacia mearnsii	-37.0581	147.78
Acacia mearnsii	-37.8432	143.373
Acacia mearnsii	-38.3082	142.879
Acacia mearnsii	-38.1257	143.58
Acacia mearnsii	-38.4793	144.024
Acacia mearnsii	-37.5151	144.368
Acacia mearnsii	-37.8358	143.266
Acacia mearnsii	-37.6215	145.44
Acacia mearnsii	-37.5985	141.401
Acacia mearnsii	-36.9859	143.293
Acacia mearnsii	-38.2725	143.277
Acacia mearnsii	-37.1497	145.582
Acacia mearnsii	-37.0633	141.284
Acacia mearnsii	-37.1627	141.541
Acacia mearnsii	-37.6096	144.803
Acacia mearnsii	-36.7187	141.456
Acacia mearnsii	-37.1317	148.418
Acacia mearnsii	-37.6201	143.844
Acacia mearnsii	-38.2779	143.569
Acacia mearnsii	-37.2379	148.127
Acacia mearnsii	-36.8336	143.891
Acacia mearnsii	-37.2777	141.326
Acacia mearnsii	-38.2715	146.188
Acacia mearnsii	-38.3318	143.194
Acacia mearnsii	-38.1955	142.873
Acacia mearnsii	-38.0096	143.121
Acacia mearnsii	-37.6786	142.01
Acacia mearnsii	-37.6426	147.963
Acacia mearnsii	-38.1553	143.077
Acacia mearnsii	-38.6484	146.618
Acacia mearnsii	-37.7153	144.927
Acacia mearnsii	-37.6664	142.155
Acacia mearnsii	-37.5816	146.968
Acacia mearnsii	-37.903	144.092
Acacia mearnsii	-37.6494	148.31
Acacia mearnsii	-37.6635	141.823
Acacia mearnsii	-38.0793	144.138
Acacia mearnsii	-36.8119	141.449
Acacia mearnsii	-37.5335	144.954
Acacia mearnsii	-38.3053	143.811
Acacia mearnsii	-37.1162	141.407
Acacia mearnsii	-38.2758	145.22
Acacia mearnsii	-37.7485	144.451
Acacia mearnsii	-37.2976	141.464
Acacia mearnsii	-38.5383	145.914
Acacia mearnsii	-37.428	141.246
Acacia mearnsii	-37.4394	141.891
Acacia mearnsii	-38.1108	144.171
Acacia mearnsii	-37.1288	141.536
Acacia mearnsii	-36.904	145.537
Acacia mearnsii	-38.5933	145.616
Acacia mearnsii	-37.12	141.708
Acacia mearnsii	-37.0185	141.058
Acacia mearnsii	-37.7651	147.401
Acacia mearnsii	-36.9484	148.318
Acacia mearnsii	-38.0403	145.509
Acacia mearnsii	-37.543	143.206
Acacia mearnsii	-37.0537	142.786
Acacia mearnsii	-38.0007	145.415
Acacia mearnsii	-37.1023	141.516
Acacia mearnsii	-38.0573	146.709
Acacia mearnsii	-38.1019	141.657
Acacia mearnsii	-36.7154	145.515
Acacia mearnsii	-38.1087	142.331
Acacia mearnsii	-37.0017	141.425
Acacia mearnsii	-37.57	142.001
Acacia mearnsii	-38.3705	144.087
Acacia mearnsii	-37.9888	143.994
Acacia mearnsii	-37.265	147.451
Acacia mearnsii	-38.15	145.234
Acacia mearnsii	-38.5484	146.801
Acacia mearnsii	-37.201	140.987
Acacia mearnsii	-37.3696	140.987
Acacia mearnsii	-36.9719	145.022
Acacia mearnsii	-37.5988	147.309
Acacia mearnsii	-36.7318	146.885
Acacia mearnsii	-37.3058	141.068
Acacia mearnsii	-37.1474	141.887
Acacia mearnsii	-37.1916	146.065
Acacia mearnsii	-36.4569	145.565
Acacia mearnsii	-38.262	143.997
Acacia mearnsii	-37.1633	143.127
Acacia mearnsii	-37.0485	142.385
Acacia mearnsii	-37.6487	141.902
Acacia mearnsii	-38.018	143.383
Acacia mearnsii	-37.602	143.748
Acacia mearnsii	-37.8233	144.025
Acacia mearnsii	-37.2484	145.701
Acacia mearnsii	-37.7366	142.143
Acacia mearnsii	-36.9427	143.474
Acacia mearnsii	-37.3642	141.173
Acacia mearnsii	-37.7617	146.986
Acacia mearnsii	-36.7199	141.52
Acacia mearnsii	-38.5552	143.974
Acacia mearnsii	-37.6471	147.893
Acacia mearnsii	-38.3564	143.5
Acacia mearnsii	-38.3744	143.954
Acacia mearnsii	-37.9636	141.277
Acacia mearnsii	-38.0152	141.168
Acacia mearnsii	-37.7619	145.294
Acacia mearnsii	-36.9924	145.363
Acacia mearnsii	-37.1484	141.584
Acacia mearnsii	-37.2898	141.004
Acacia mearnsii	-36.3515	145.205
Acacia mearnsii	-37.9225	144.665
Acacia mearnsii	-37.7549	145.244
Acacia mearnsii	-36.7212	141.404
Acacia mearnsii	-35.5847	149.804
Acacia mearnsii	-36.9772	141.197
Acacia mearnsii	-37.1983	147.901
Acacia mearnsii	-38.2111	145.443
Acacia mearnsii	-38.0484	145.968
Acacia mearnsii	-37.5569	144.86
Acacia mearnsii	-38.0814	143.042
Acacia mearnsii	-37.8952	143.838
Acacia mearnsii	-38.2	141.883
Acacia mearnsii	-36.7591	146.029
Acacia mearnsii	-37.6345	142.155
Acacia mearnsii	-37.5244	144.652
Acacia mearnsii	-37.5652	143.149
Acacia mearnsii	-37.6196	145.136
Acacia mearnsii	-37.7042	142.312
Acacia mearnsii	-38.1272	142.813
Acacia mearnsii	-37.9257	143.755
Acacia mearnsii	-37.6392	143.852
Acacia mearnsii	-37.2465	146.243
Acacia mearnsii	-37.5116	143.924
Acacia mearnsii	-37.6758	144.193
Acacia mearnsii	-37.8333	141.033
Acacia mearnsii	-37.5362	145.197
Acacia mearnsii	-36.3903	145.649
Acacia mearnsii	-37.6625	147.826
Acacia mearnsii	-38.1566	143.505
Acacia mearnsii	-38.6272	145.748
Acacia mearnsii	-33.87	151.12
Acacia mearnsii	-34	148.32
Acacia mearnsii	-34.45	116.03
Acacia mearnsii	-33.55	150.42
Acacia mearnsii	-33.63	150.28
Acacia mearnsii	-33.97	150.87
Acacia mearnsii	-29.45	151.6
Acacia mearnsii	-33.67	151.3
Acacia mearnsii	-33.43	150.63
Acacia mearnsii	-30.22	151.67
Acacia mearnsii	-32.92	115.9
Acacia mearnsii	-34.7669	150.777
Acacia mearnsii	-34.7778	150.741
Acacia mearnsii	-32.9089	28.009
Acacia mearnsii	-25.1564	30.9692
Acacia mearnsii	-32.8471	28.0909
Acacia mearnsii	-34.0406	22.976
Acacia mearnsii	-33.3563	18.9913
Acacia mearnsii	-32.711	28.1303
Acacia mearnsii	-32.7517	28.2156
Acacia mearnsii	-32.7752	28.0675
Acacia mearnsii	-32.7269	28.0248
Acacia mearnsii	-36.8421	149.696
Acacia mearnsii	-32.6914	28.3066
Acacia mearnsii	-32.6466	28.2561
Acacia mearnsii	-32.7253	28.0773
Acacia mearnsii	-43.616	172.653
Acacia mearnsii	-34.063	18.3861
Acacia mearnsii	-32.8964	27.6636
Acacia mearnsii	-32.8628	27.9874
Acacia mearnsii	-32.8815	27.5246
Acacia mearnsii	-38.4056	144.194
Acacia mearnsii	-32.8795	27.6023
Acacia mearnsii	-34.1982	22.0442
Acacia mearnsii	-33.9275	21.7657
Acacia mearnsii	-33.8729	22.0313
Acacia mearnsii	-33.9543	23.458
Acacia mearnsii	-25.886	28.7101
Acacia mearnsii	-34.2516	20.9921
Acacia mearnsii	-38.8025	176.078
Acacia mearnsii	-35.2595	138.677
Acacia mearnsii	-35.0353	138.713
Acacia mearnsii	-35.4039	149.276
Acacia mearnsii	-35.1664	149.929
Acacia mearnsii	-36.8863	149.079
Acacia mearnsii	-22.9759	29.5228
Acacia mearnsii	-29.7713	30.8968
Acacia mearnsii	-25.1364	30.9117
Acacia mearnsii	-29.8546	30.5251
Acacia mearnsii	-29.7331	30.528
Acacia mearnsii	-36.9989	140.777
Acacia mearnsii	-29.8827	30.4726
Acacia mearnsii	-30.3223	29.9391
Acacia mearnsii	-30.1528	30.0654
Acacia mearnsii	-37.2549	149.838
Acacia mearnsii	-30.4516	29.8696
Acacia mearnsii	-29.9461	30.3542
Acacia mearnsii	-30.3735	29.9293
Acacia mearnsii	-30.1991	30.0353
Acacia mearnsii	-30.2506	30.0109
Acacia mearnsii	-30.0605	30.1749
Acacia mearnsii	-30.1141	30.1119
Acacia mearnsii	39.3781	-9.16033
Acacia mearnsii	-21.3268	55.6824
Acacia mearnsii	39.6002	-9.01425
Acacia mearnsii	-32.8195	27.186
Acacia mearnsii	-31.1082	28.8656
[truncated: 3,285 more rows]
