# Supplementary material for: Predicting the Invasion Risk of the Highly Invasive Acacia mearnsii in Asia under Global Climate Change
Source: Plants (Basel). 2024 Oct 11;13(20):2846. doi: 10.3390/plants13202846 (PMC11510992; doi:10.3390/plants13202846)
Supplement: Supplementary file 1 [file plants-13-02846-s001.zip › Table S4.xlsx]

## Sheet: Pearson's correlation test
Table S4. Pearson correlation coefficients for determining the most appropriate bioclimatic variables.
	Bio1	Bio2	Bio3	Bio4	Bio5	Bio6	Bio7	Bio8	Bio9	Bio10	Bio11	Bio12	Bio13	Bio14	Bio15	Bio16	Bio17	Bio18
Bio1
Bio2	-0.45
Bio3	0.45	0.19
Bio4	-0.68	0.33	-0.81
Bio5	0.73	-0.07	0.03	-0.08
Bio6	0.91	-0.51	0.61	-0.9	0.46
Bio7	-0.7	0.54	-0.67	0.97	-0.07	-0.92
Bio8	0.63	-0.39	-0.08	-0.04	0.68	0.38	-0.12
Bio9	0.76	-0.28	0.61	-0.83	0.38	0.86	-0.8	0.03
Bio10	0.87	-0.37	0.05	-0.23	0.93	0.61	-0.27	0.79	0.46
Bio11	0.96	-0.44	0.62	-0.86	0.55	0.98	-0.86	0.44	0.86	0.7
Bio12	0.68	-0.51	0.15	-0.35	0.49	0.57	-0.42	0.62	0.36	0.7	0.62
Bio13	0.7	-0.45	0.12	-0.29	0.51	0.53	-0.37	0.65	0.34	0.7	0.59	0.93
Bio14	-0.28	-0.05	-0.07	0.08	-0.32	-0.19	0.07	-0.21	-0.23	-0.29	-0.22	0.04	-0.23
Bio15	0.72	-0.28	0.16	-0.25	0.61	0.51	-0.29	0.66	0.38	0.76	0.59	0.65	0.82	-0.61
Bio16	0.72	-0.47	0.15	-0.34	0.5	0.57	-0.42	0.63	0.37	0.69	0.62	0.93	0.99	-0.26	0.81
Bio17	-0.21	-0.08	-0.05	0.05	-0.26	-0.14	0.04	-0.17	-0.17	-0.22	-0.16	0.1	-0.19	0.99	-0.57	-0.21
Bio18	0.66	-0.48	0.06	-0.27	0.47	0.51	-0.36	0.67	0.29	0.67	0.55	0.9	0.97	-0.27	0.79	0.98	-0.24
Bio19	0.06	-0.03	0.34	-0.3	-0.12	0.19	-0.27	-0.29	0.28	-0.1	0.17	0.09	-0.15	0.65	-0.35	-0.15	0.68	-0.26
